# Supplementary material for: Comprehensive immune profiling reveals that Orbivirus infection activates immune checkpoints during acute T cell immunosuppression
Source: Front Immunol. 2023 Oct 18;14:1255803. doi: 10.3389/fimmu.2023.1255803 (PMC10619675; doi:10.3389/fimmu.2023.1255803)
Supplement: Supplementary file 1 [file DataSheet_1.xlsx]

## Sheet: B-cell D3
B-cell
Upregulated genes on day 3 post infection						Downregulated genes on day 3 post infection
Gene ID	Gene name	logFC	FDR (q-value)			Gene ID	Gene name	logFC	FDR (q-value)
ENSOARG00020023841	ZNFX1	3.76278	2.00302e-05			ENSOARG00020007262	WIF1	-3.59399	2.00302e-05
ENSOARG00020000891	eIF2aK2	3.07251	2.00302e-05			ENSOARG00020010616	U6	-3.14704	8.383e-05
ENSOARG00020000286	RTP4	4.11676	2.6785e-05			ENSOARG00020000741	RPS27A	-2.78086	8.383e-05
ENSOARG00020015618	RNF213	3.39157	2.6785e-05			ENSOARG00020022601	CFAP99	-2.61868	8.383e-05
ENSOARG00020009609	IRF9	2.08306	3.8894e-05			ENSOARG00020017686	CLDN7	-2.60992	8.383e-05
ENSOARG00020013336	XAF1	3.28502	6.21966e-05			ENSOARG00020018507	ATP5MC2	-2.07358	8.52524e-05
ENSOARG00020022691	TRIM25	1.50392	6.21966e-05			ENSOARG00020021124	UQCRQ	-1.89089	8.52524e-05
ENSOARG00020021024	IFI6	4.26187	8.383e-05			ENSOARG00020010171	IL6ST	-1.55449	8.52524e-05
ENSOARG00020001768	TDRD7	2.08446	8.383e-05			ENSOARG00020023874	PLEKHB1	-1.71646	8.9753e-05
ENSOARG00020009726	IRF3	1.60193	8.383e-05			ENSOARG00020013773	C1orf105	-2.06066	9.10439e-05
ENSOARG00020026242	TSR3	1.18596	8.383e-05			ENSOARG00020022733	FAM166A	-2.51807	9.16947e-05
ENSOARG00020022978	ATL3	1.43589	8.52524e-05			ENSOARG00020000274	PPIH	-1.7995	9.17817e-05
ENSOARG00020017574	OAS2	5.52022	8.75665e-05			ENSOARG00020003579	RPS25	-2.89298	9.60857e-05
ENSOARG00020019816	IFI44	4.67971	9.17817e-05			ENSOARG00020021695	RPL26	-2.16201	9.60857e-05
ENSOARG00020002706	MX1	2.44515	9.17817e-05			ENSOARG00020025365	FHIT	-2.10794	9.60857e-05
ENSOARG00020008812	IFIT3	6.38056	0.000103126			ENSOARG00020006950	LSM5	-1.77115	9.60857e-05
ENSOARG00020025421	CDKN2AIP	2.34459	0.000108516			ENSOARG00020024450	TOB2	-1.58796	9.60857e-05
ENSOARG00020025761	TRANK1	2.91059	0.000114523			ENSOARG00020010106	MRPL52	-1.39329	9.60857e-05
ENSOARG00020003248	DHX58	3.51955	0.000133945			ENSOARG00020000996	UQCRH	-1.93587	9.8437e-05
ENSOARG00020006386	B3GNT3	2.02776	0.000133945			ENSOARG00020025291	RPS4X	-2.05205	0.00011723
ENSOARG00020010727	IFIH1	1.8504	0.000133945			ENSOARG00020019622	SIVA1	-1.73228	0.00011723
ENSOARG00020012422	AGRN	6.96726	0.000151718			ENSOARG00020001287	ASB3	-1.78928	0.000120378
ENSOARG00020009317	PARP9	2.20345	0.000151718			ENSOARG00020019017	ATP5IF1	-1.92538	0.000133945
ENSOARG00020023567	HERC5	1.94004	0.000154338			ENSOARG00020012227	HSP10	-1.78072	0.000133945
ENSOARG00020002675	MX2	6.81993	0.000180684			ENSOARG00020023992	RAN	-1.35685	0.00014715
ENSOARG00020025634	STAT1	2.26491	0.000195566			ENSOARG00020004972	ATP5PF	-1.86248	0.000151718
ENSOARG00020006720	CMPK2	5.27534	0.000198295			ENSOARG00020015790	PIGP	-1.77635	0.000151718
ENSOARG00020003711	TRIM5	2.40526	0.000290014			ENSOARG00020023056	C2orf76	-1.77167	0.000151718
ENSOARG00020002651	STAT2	1.76242	0.000311408			ENSOARG00020012281	MED31	-1.23142	0.000151718
ENSOARG00020008771	IFIT2	5.52682	0.000323401			ENSOARG00020025228	PIN4	-1.78707	0.000154338
ENSOARG00020012211	UBE2L6	2.42233	0.000323552			ENSOARG00020000120	SDHAF3	-1.7664	0.000154338
ENSOARG00020002136	ADAR	1.62408	0.000326178			ENSOARG00020005843	RPS21	-2.19845	0.000156919
ENSOARG00020003417	RNASEL	3.8813	0.000331557			ENSOARG00020020043	SF3B6	-1.59599	0.000156919
ENSOARG00020006110	EPSTI1	1.59884	0.000359102			ENSOARG00020016123	FAU	-2.18903	0.000172762
ENSOARG00020020662	TMEM106A	1.43278	0.000394195			ENSOARG00020012868	C12orf73	-1.85768	0.000173457
ENSOARG00020017704	RIC8A	0.987833	0.000446742			ENSOARG00020024169	RBX1	-1.41247	0.000180684
ENSOARG00020014334	ISG15	5.51088	0.000457697			ENSOARG00020009407	TBC1D4	-1.75009	0.000184754
ENSOARG00020025004	TLR8	1.50927	0.000500742			ENSOARG00020013894	NDUFA12	-1.79009	0.000198295
ENSOARG00020020574	TAZ	0.883469	0.000504583			ENSOARG00020026005	RPL38	-1.91079	0.000211685
ENSOARG00020009662	RGS19	0.837588	0.000607409			ENSOARG00020025217	NDUFC2	-2.06405	0.000216913
ENSOARG00020014111	TRIM26	1.7498	0.000663454			ENSOARG00020017142	MRPS14	-1.61085	0.000216913
ENSOARG00020003365	PARM1	2.73595	0.000686207			ENSOARG00020011525	ATM	-1.92195	0.000222134
ENSOARG00020008725	MCL1	0.915111	0.000705702			ENSOARG00020007993	RPL37	-2.44382	0.000223477
ENSOARG00020018640	UBA7	2.28224	0.000707629			ENSOARG00020008397	DPM3	-1.94194	0.000223477
ENSOARG00020021832	C11orf68	1.05587	0.000743027			ENSOARG00020025015	ThymB4X	-1.90091	0.000223477
ENSOARG00020021459	PGAM5	0.957147	0.000788274			ENSOARG00020020036	RPS12	-1.88206	0.000223477
ENSOARG00020017915	SLC25A38	0.908551	0.000789315			ENSOARG00020000415	SVBP	-1.88045	0.000223477
ENSOARG00020009920	MAEA	0.928742	0.000814426			ENSOARG00020023291	RPL22	-1.85511	0.000223477
ENSOARG00020006674	MTG2	1.07086	0.000855499			ENSOARG00020023823	CMC1	-1.724	0.000223477
ENSOARG00020012170	LGALS3BP	2.19384	0.00101878			ENSOARG00020009182	PCBD2	-1.71901	0.000223477
ENSOARG00020013392	VPS11	0.801666	0.00105295			ENSOARG00020000309	SMDT1	-1.47624	0.000223477
ENSOARG00020006923	GBP5	2.07277	0.00106242			ENSOARG00020015625	TMEM126A	-1.32928	0.000223477
ENSOARG00020013935	P2RX4	0.853473	0.00112286			ENSOARG00020000319	NDUFA6	-1.73873	0.000237147
ENSOARG00020016502	CXorf21	1.62399	0.00115236			ENSOARG00020003844	CKS2	-1.95499	0.000237694
ENSOARG00020001389	PREB	0.810257	0.00115535			ENSOARG00020008933	CCDC58	-1.65175	0.000237694
ENSOARG00020010295	TRIB1	2.72175	0.00118602			ENSOARG00020020454	RPL36AL	-1.79688	0.000242983
ENSOARG00020015210	MORC3	1.00249	0.00120584			ENSOARG00020023089	DBI	-1.8335	0.000246115
ENSOARG00020010718	NAMPT	1.14148	0.00133341			ENSOARG00020020197	PSENEN	-1.50237	0.000246115
ENSOARG00020000887	FNDC3B	1.64458	0.00143534			ENSOARG00020024464	TBCA	-1.39266	0.000246471
ENSOARG00020012059	GATD1	1.28143	0.00144878			ENSOARG00020022265	RPS6	-1.72607	0.000271767
ENSOARG00020009456	REC8	2.25042	0.00145185			ENSOARG00020016753	MANEAL	-2.17893	0.000272749
ENSOARG00020016053	CDK9	0.778404	0.00149886			ENSOARG00020014689	RPLP1	-2.10633	0.000272749
ENSOARG00020013783	DNPEP	0.718378	0.00155675			ENSOARG00020010739	GNAS	-1.03681	0.000272749
ENSOARG00020010960	BST-2A	6.80558	0.00167782			ENSOARG00020019871	RPL13	-1.53315	0.000278768
ENSOARG00020014090	DDX41	0.699642	0.00176222			ENSOARG00020004493	MZT2B	-1.74112	0.000279402
ENSOARG00020022927	DDX51	1.2728	0.00180811			ENSOARG00020019003	COX6B1	-1.92063	0.000290014
ENSOARG00020026080	SNAP29	0.947129	0.00185796			ENSOARG00020018431	UQCC2	-1.78211	0.000290014
ENSOARG00020008889	IFIT5	3.14939	0.0019083			ENSOARG00020025494	FAM204A	-1.3418	0.000290014
ENSOARG00020020857	TMEM161A	0.928533	0.00230663			ENSOARG00020019616	PTS	-1.47593	0.000300592
ENSOARG00020009148	SP110	0.821935	0.00231344			ENSOARG00020005455	ROMO1	-1.94951	0.000300943
ENSOARG00020024831	NLRC5	1.00288	0.00233804			ENSOARG00020005039	SLIRP	-1.57428	0.000300943
ENSOARG00020009946	PGS1	0.973573	0.002382			ENSOARG00020017391	PDCD5	-1.7899	0.000302801
ENSOARG00020004939	HSF1	0.7534	0.00238396			ENSOARG00020018402	FTH1	-2.2139	0.000311408
ENSOARG00020021421	IFI35	1.08805	0.00242187			ENSOARG00020006462	TRPT1	-2.12612	0.000311408
ENSOARG00020018415	ELMO2	1.08957	0.00246242			ENSOARG00020009071	NDUFB5	-1.68888	0.000319268
ENSOARG00020005520	OGFR	0.822576	0.00255565			ENSOARG00020001904	MGST3	-1.82973	0.000321859
ENSOARG00020013298	PMEPA1	1.88117	0.00258886			ENSOARG00020015489	TOMM6	-1.50145	0.000321859
ENSOARG00020021406	FIBP	0.727225	0.00258886			ENSOARG00020009661	GALNT7	-0.951859	0.000321859
ENSOARG00020011604	TOMM34	0.839617	0.00261942			ENSOARG00020011522	SNRPD2	-1.78376	0.000323401
ENSOARG00020015074	RHBDF2	1.20717	0.00270159			ENSOARG00020003443	ITGA2	-1.01502	0.000323401
ENSOARG00020005732	ALG12	0.804863	0.00275481			ENSOARG00020011316	POLR2L	-1.76595	0.000323552
ENSOARG00020008352	PAFAH2	0.71216	0.0028211			ENSOARG00020021969	TMA16	-1.1018	0.000326178
ENSOARG00020010841	CNPPD1	0.817638	0.00284656			ENSOARG00020024620	NDUFA5	-1.64004	0.000327612
ENSOARG00020007405	TRIM38	1.00574	0.00291398			ENSOARG00020013916	UQCR10	-2.02107	0.000359102
ENSOARG00020003798	LRRC14	1.02908	0.00296606			ENSOARG00020013911	ID3	-0.967001	0.000361413
ENSOARG00020020808	KAT5	0.736005	0.00303591			ENSOARG00020022153	LSM7	-1.70391	0.000367578
ENSOARG00020025981	VCPIP1	0.983684	0.00309264			ENSOARG00020008768	MICOS13	-1.68155	0.000367578
ENSOARG00020022203	ERBB4	2.21254	0.003115			ENSOARG00020023331	BRI3	-1.37783	0.000367578
ENSOARG00020012266	PGAP2	0.712432	0.003115			ENSOARG00020007663	ZFYVE9	-2.02551	0.000368019
ENSOARG00020013078	ADPRS	0.756682	0.00326429			ENSOARG00020015180	CENPS	-1.51103	0.000368019
ENSOARG00020004786	FOXS1	5.36017	0.00329822			ENSOARG00020006201	RPL18A	-1.92807	0.000372988
ENSOARG00020012515	NUP62	1.0633	0.00331017			ENSOARG00020008052	POLR2F	-1.63266	0.000379
ENSOARG00020025948	RABEP2	0.896979	0.00334786			ENSOARG00020009385	ABRACL	-1.73565	0.000391318
ENSOARG00020013829	METTL17	0.646283	0.0034877			ENSOARG00020010442	HYPK	-1.75752	0.00039979
ENSOARG00020011230	TRIM21	1.15341	0.00349496			ENSOARG00020018672	H3F3A	-1.66315	0.000412047
ENSOARG00020024220	FGD2	0.901553	0.003496			ENSOARG00020001248	NDUFA4	-2.07668	0.000419203
ENSOARG00020005850	SLC2A8	1.1772	0.00355603			ENSOARG00020006305	MRPL18	-1.80248	0.000419203
ENSOARG00020010828	RNF114	1.19486	0.00357222			ENSOARG00020002025	RPL24	-1.54933	0.000419203
ENSOARG00020018788	TRADD	0.597279	0.00361467			ENSOARG00020017800	THSD4	-1.3984	0.00042485
ENSOARG00020003862	ALG3	0.741194	0.00373953			ENSOARG00020021579	RPL27A	-1.95017	0.000456104
ENSOARG00020010312	GBA	0.954803	0.00379809			ENSOARG00020019033	TIMM8B	-1.40276	0.000457697
ENSOARG00020019810	TRAFD1	0.904114	0.00386205			ENSOARG00020018494	UFC1	-1.29112	0.000457697
ENSOARG00020025878	NR2C2	0.692933	0.00393096			ENSOARG00020000517	NDUFB7	-1.74577	0.00049724
ENSOARG00020004942	SART3	0.563289	0.00399967			ENSOARG00020007343	CDKN2AIPNL	-1.70142	0.00049724
ENSOARG00020000229	PNPT1	0.963659	0.00400942			ENSOARG00020025151	SPCS3	-1.01162	0.000500742
ENSOARG00020005015	ATG4D	0.750931	0.00407218			ENSOARG00020022560	NDUFA2	-1.84973	0.000504583
ENSOARG00020015684	SRSF4	0.539462	0.00407408			ENSOARG00020009884	EXD1	-1.64586	0.000504583
ENSOARG00020020226	PNPLA7	1.27871	0.00407537			ENSOARG00020012147	ATP5ME	-1.80343	0.000521012
ENSOARG00020004714	ARRB1	0.769855	0.00407537			ENSOARG00020009523	HIGD2A	-1.75641	0.000524471
ENSOARG00020022532	ABCF1	0.620851	0.00415226			ENSOARG00020001432	HMCN2	-2.93969	0.000524712
ENSOARG00020025542	RFNG	1.03053	0.00421242			ENSOARG00020014584	ENY2	-1.55505	0.000524712
ENSOARG00020006711	RIPK1	0.96804	0.00421242			ENSOARG00020004330	FMC1	-1.60344	0.000541661
ENSOARG00020001513	DDX23	0.787633	0.00425956			ENSOARG00020024460	SPCS1	-1.57534	0.000541661
ENSOARG00020017031	EIF2B2	0.72336	0.00428647			ENSOARG00020025021	ANAPC10	-0.972955	0.000551014
ENSOARG00020006787	RSAD2	5.51493	0.00446768			ENSOARG00020002367	NDUFB4	-2.03126	0.000555941
ENSOARG00020012729	VRK3	0.518274	0.00465164			ENSOARG00020008993	NEDD8	-1.63762	0.000559278
ENSOARG00020026299	NUBP2	0.753604	0.00468535			ENSOARG00020001205	GNG5	-1.89666	0.000561494
ENSOARG00020003144	NUDT17	0.733763	0.00468535			ENSOARG00020019799	SELENOM	-1.58422	0.000566026
ENSOARG00020017916	SCYL1	0.600729	0.00474811			ENSOARG00020007019	PFDN5	-1.50879	0.000566026
ENSOARG00020012152	SLC39A7	0.590197	0.00474811			ENSOARG00020005238	CP	-1.40311	0.000566026
ENSOARG00020014293	HINFP	0.826636	0.00495567			ENSOARG00020022969	SMIM26	-1.99913	0.000566671
ENSOARG00020022529	GTPBP2	1.59392	0.00500665			ENSOARG00020023501	GNG2	-0.977451	0.000566671
ENSOARG00020022797	WDR81	1.08938	0.00500665			ENSOARG00020020337	DCTPP1	-1.47322	0.000567802
ENSOARG00020021378	DNASE1L1	0.960018	0.00508599			ENSOARG00020008582	RPL35	-1.9126	0.000581845
ENSOARG00020022176	HR	0.959692	0.00510445			ENSOARG00020011550	TMEM160	-1.79499	0.000581845
ENSOARG00020016040	SIGIRR	0.548356	0.00510445			ENSOARG00020005026	DESI2	-1.15627	0.000581845
ENSOARG00020026143	E4F1	0.920049	0.00510943			ENSOARG00020016704	ATG14	-0.944381	0.000581845
ENSOARG00020015255	CMTR2	2.22225	0.00512006			ENSOARG00020011578	IMMP1L	-0.897471	0.000604097
ENSOARG00020014075	MOV10	0.83649	0.00518907			ENSOARG00020002018	LSM8	-1.40532	0.000607409
ENSOARG00020006842	AMPD2	0.815153	0.00519919			ENSOARG00020005380	NDUFB2	-2.2791	0.000629301
ENSOARG00020005441	GPAA1	0.663246	0.0053209			ENSOARG00020002417	CKS1B	-1.50246	0.000629301
ENSOARG00020020452	LAT2	0.76664	0.00534612			ENSOARG00020009080	FAM162A	-1.22462	0.000629301
ENSOARG00020024444	SLC35B2	0.957724	0.00536522			ENSOARG00020017190	RPL36A	-2.01814	0.000631676
ENSOARG00020018474	TPRA1	1.01099	0.00537648			ENSOARG00020019709	NDUFA13	-1.72931	0.000649623
ENSOARG00020021047	NEK8	1.48741	0.00540628			ENSOARG00020013544	DYNLRB1	-1.64846	0.000649623
ENSOARG00020012297	FBXW9	1.06692	0.00540628			ENSOARG00020002905	H2AZ2	-1.30992	0.000649623
ENSOARG00020014035	UNC93B1	1.09828	0.0054643			ENSOARG00020018689	EIF3J	-1.289	0.000649623
ENSOARG00020003986	PRKCQ	0.84674	0.00558271			ENSOARG00020015333	CASQ1	-0.898852	0.000649623
ENSOARG00020001364	ABHD1	1.28324	0.00572406			ENSOARG00020005878	ATP6V1F	-1.62249	0.000654836
ENSOARG00020025265	INTS4	0.628422	0.00572406			ENSOARG00020004477	SAP18	-1.30082	0.000654836
ENSOARG00020020135	TLE5	1.1695	0.00576201			ENSOARG00020014169	MYO1D	-1.94285	0.000660365
ENSOARG00020011216	MFN2	1.12087	0.00590034			ENSOARG00020015523	TOMM20	-1.1711	0.000679052
ENSOARG00020005334	PLSCR1	2.89336	0.00595549			ENSOARG00020021096	CDC26	-1.8325	0.00068795
ENSOARG00020019361	ERLIN2	1.00035	0.00603141			ENSOARG00020025667	SNRPD3	-1.55275	0.00068795
ENSOARG00020026209	DHRS7B	0.680262	0.00603141			ENSOARG00020012811	MRPL30	-1.28702	0.000703987
ENSOARG00020010913	Bst-2B	5.52116	0.00608895			ENSOARG00020012159	TXNDC17	-1.44898	0.000705702
ENSOARG00020015129	RFX5	0.62592	0.00613081			ENSOARG00020012706	HIKESHI	-1.19148	0.000707629
ENSOARG00020024354	CMTR1	0.794031	0.00618168			ENSOARG00020004308	UBA52	-1.58406	0.000709359
ENSOARG00020007317	ATAD1	1.02319	0.00619671			ENSOARG00020003172	EREG	-2.37288	0.000710492
ENSOARG00020003374	TNFSF13B	1.63993	0.00620031			ENSOARG00020009061	COA1	-1.20812	0.000710492
ENSOARG00020021391	TMEM179B	0.545816	0.00644548			ENSOARG00020015528	CCNK	-1.19885	0.000719277
ENSOARG00020016255	GRWD1	0.896616	0.0066489			ENSOARG00020023734	KIAA1143	-0.968138	0.000719277
ENSOARG00020019834	APEH	0.686357	0.0066489			ENSOARG00020023434	COX5A	-1.70567	0.000725993
ENSOARG00020019340	TTC4	0.613817	0.0066489			ENSOARG00020021076	MRPS16	-1.44358	0.000725993
ENSOARG00020010204	HEMK1	1.19146	0.00676404			ENSOARG00020025785	RPL32	-1.84322	0.000730813
ENSOARG00020003581	RBCK1	0.674764	0.00678577			ENSOARG00020012320	RPL31	-1.70101	0.000743027
ENSOARG00020008618	TINF2	0.765141	0.00679741			ENSOARG00020022399	CHCHD1	-1.62698	0.000743027
ENSOARG00020005466	CPT2	0.843788	0.00682976			ENSOARG00020008512	ADAM17	-1.35533	0.000743027
ENSOARG00020015800	SAMD9	2.60642	0.00692568			ENSOARG00020019892	LAMTOR4	-1.22912	0.000743027
ENSOARG00020026016	PPIL2	0.783509	0.00692568			ENSOARG00020024017	IFT20	-0.846901	0.000743027
ENSOARG00020014535	EHD4	0.779939	0.00702932			ENSOARG00020009781	RB1	-1.78948	0.000752126
ENSOARG00020018970	DELE1	0.584235	0.0074671			ENSOARG00020018335	ANAPC13	-1.58672	0.000761207
ENSOARG00020022696	AP3D1	0.868082	0.00753977			ENSOARG00020004502	PHOSPHO2	-1.51955	0.000782823
ENSOARG00020002805	DMAP1	0.677286	0.00768136			ENSOARG00020017741	CIAO2B	-1.37236	0.000782823
ENSOARG00020018029	MBD3	0.811725	0.00785732			ENSOARG00020004883	HINT2	-1.1267	0.000782823
ENSOARG00020025985	TOP3B	0.933595	0.0078889			ENSOARG00020002061	TPK1	-1.58826	0.000788274
ENSOARG00020000911	ELOVL1	0.910683	0.0079454			ENSOARG00020013027	NDUFA7	-1.71163	0.000793291
ENSOARG00020005715	IL12RB1	1.14592	0.00795844			ENSOARG00020003307	RPS12	-1.86721	0.000809937
ENSOARG00020004534	CARS2	0.722416	0.00807285			ENSOARG00020008445	KRTCAP2	-1.54302	0.00081398
ENSOARG00020018326	SLC35C2	0.811568	0.00812902			ENSOARG00020020611	RBM27	-0.98277	0.000855499
ENSOARG00020021723	USP19	0.71269	0.00813816			ENSOARG00020008115	HNRNPH3	-0.928182	0.000860841
ENSOARG00020005964	RRP1	0.549002	0.00843742			ENSOARG00020003246	NDUFS4	-1.26328	0.000871727
ENSOARG00020024225	POLR3E	0.743052	0.00847435			ENSOARG00020009670	NDUFB6	-1.68275	0.000903529
ENSOARG00020026092	CYBC1	0.632053	0.00848104			ENSOARG00020012008	TIMM10	-1.14086	0.000908987
ENSOARG00020005837	PIM3	2.10605	0.00856254			ENSOARG00020013110	SPRYD7	-1.12226	0.000908987
ENSOARG00020011404	RNF126	0.637704	0.00856254			ENSOARG00020025367	SNRPB2	-0.885097	0.000908987
ENSOARG00020009873	COLGALT1	0.932748	0.00873666			ENSOARG00020024196	TMA7	-1.85561	0.000913905
ENSOARG00020001996	DOK1	0.743509	0.0088687			ENSOARG00020018668	MLN	-2.61389	0.000915517
ENSOARG00020018378	ACOX3	0.628918	0.00891541			ENSOARG00020000538	ATP5MC3	-1.62671	0.000915517
ENSOARG00020024577	RUSF1	0.826118	0.00893303			ENSOARG00020005775	DNAJC19	-0.90196	0.000915517
ENSOARG00020020947	ARMC6	1.00314	0.00896076			ENSOARG00020008730	HAS3	-1.11752	0.000919795
ENSOARG00020023627	MLX	0.88771	0.00922431			ENSOARG00020017682	PTK7	-0.733357	0.000951729
ENSOARG00020003703	PCSK7	0.779989	0.00931174			ENSOARG00020007118	HSP10	-1.61315	0.000998919
ENSOARG00020011753	ANKZF1	1.02477	0.00946804			ENSOARG00020005659	SNRPG	-1.31305	0.00100607
ENSOARG00020020994	ZBTB48	0.656367	0.00957151			ENSOARG00020013779	RPL11	-1.58918	0.00100633
ENSOARG00020001324	MCOLN2	0.656469	0.00985208			ENSOARG00020017496	VBP1	-1.27113	0.00101984
ENSOARG00020016619	FES	0.906249	0.00985624			ENSOARG00020009150	TPRKB	-1.1617	0.00101984
ENSOARG00020026087	MAPKAPK3	1.41891	0.00987894			ENSOARG00020022897	BCL7C	-1.09508	0.00101984
ENSOARG00020011477	WRAP53	0.702695	0.0102101			ENSOARG00020024383	SSR4	-1.60193	0.00103558
ENSOARG00020009433	ATAD3A	0.825365	0.0105949			ENSOARG00020014946	GPX4	-1.09423	0.00103558
ENSOARG00020020048	DOCK10	0.569883	0.0105949			ENSOARG00020021462	TMEM223	-0.913346	0.00103558
ENSOARG00020000060	D2HGDH	0.866586	0.0107724			ENSOARG00020003003	MPC2	-1.61887	0.00104315
ENSOARG00020013427	CTU2	0.734262	0.0107813			ENSOARG00020018138	NDUFS5	-1.58378	0.00104315
ENSOARG00020023619	PINK1	0.519144	0.0108242			ENSOARG00020004422	RPL28	-1.42142	0.00104315
ENSOARG00020013047	CYB561A3	0.530892	0.0108586			ENSOARG00020015967	EIF1AX	-1.16578	0.00104315
ENSOARG00020018447	TMC8	0.967068	0.0108706			ENSOARG00020004443	SSB	-0.874563	0.00104315
ENSOARG00020025902	LAT	2.5402	0.0109192			ENSOARG00020006388	SNRPD1	-1.17726	0.0010488
ENSOARG00020005908	C2orf42	1.0966	0.0109192			ENSOARG00020015029	TSPEAR	-1.99402	0.00105608
ENSOARG00020006429	PANK4	0.658547	0.0109192			ENSOARG00020005541	MAGOH	-1.3312	0.00106884
ENSOARG00020012385	VPS52	1.1072	0.0110206			ENSOARG00020020641	BTD	-1.18446	0.00106884
ENSOARG00020013430	TMEM259	0.802679	0.0110206			ENSOARG00020024956	RPS16	-1.83432	0.00107062
ENSOARG00020004787	ARFGAP1	0.75234	0.0110206			ENSOARG00020018597	EIF1B	-1.06279	0.00108852
ENSOARG00020010592	SNORA71	1.82038	0.0110215			ENSOARG00020014977	VPS29	-0.771835	0.00112477
ENSOARG00020008852	TUBGCP2	0.677737	0.0110911			ENSOARG00020006561	MICOS10	-1.48969	0.00114024
ENSOARG00020006389	PCID2	0.917133	0.011135			ENSOARG00020022909	NOL7	-1.03748	0.00115535
ENSOARG00020010043	MED24	0.96114	0.0111492			ENSOARG00020017979	RPL17	-2.30308	0.00117417
ENSOARG00020001019	SZT2	1.0456	0.0112683			ENSOARG00020024275	TMEM14C	-1.31838	0.00117417
ENSOARG00020009858	ZNF692	0.940102	0.0112832			ENSOARG00020005167	MRPL39	-0.947533	0.00117417
ENSOARG00020016880	TMEM74B	4.26444	0.0112843			ENSOARG00020001317	SCAF4	-0.74067	0.00117417
ENSOARG00020002831	ENTR1	0.727721	0.0113097			ENSOARG00020009382	WASHC3	-1.05276	0.0011761
ENSOARG00020014860	GRAMD1A	0.821732	0.0113181			ENSOARG00020007295	SH3BGRL3	-1.41202	0.00120626
ENSOARG00020009841	ZNF672	1.28873	0.0113272			ENSOARG00020015621	CCDC59	-0.901019	0.00120626
ENSOARG00020010781	INPP5K	0.618263	0.0114545			ENSOARG00020012182	KBTBD3	-1.12293	0.0012212
ENSOARG00020022391	BORCS6	1.25185	0.0114606			ENSOARG00020020261	GABARAPL2	-1.10185	0.0012212
ENSOARG00020002792	PMPCA	0.577954	0.0116076			ENSOARG00020021492	RNASEK	-1.21309	0.00122541
ENSOARG00020024847	GPAT4	0.661951	0.0116853			ENSOARG00020020850	NDUFA11	-1.42776	0.00123706
ENSOARG00020021926	HPS1	0.740146	0.0118423			ENSOARG00020002812	CNPY2	-1.01911	0.00132533
ENSOARG00020011313	LMO2	0.845159	0.0119753			ENSOARG00020023847	MCEE	-1.36988	0.00133341
ENSOARG00020024579	PMM1	0.686518	0.0120191			ENSOARG00020001969	TRMT10C	-1.23931	0.00133341
ENSOARG00020015076	NAIF1	1.02732	0.0120283			ENSOARG00020003408	CMC2	-1.15915	0.00137173
ENSOARG00020017744	BAK1	0.793579	0.0120661			ENSOARG00020005595	ATP5PO	-1.49487	0.00143057
ENSOARG00020002722	PAN2	0.792851	0.0121104			ENSOARG00020005322	ATP5PD	-1.41821	0.00143534
ENSOARG00020015107	CSF3R	3.48803	0.012122			ENSOARG00020001092	ALG14	-1.24617	0.00144551
ENSOARG00020016242	TMUB2	0.590758	0.0121316			ENSOARG00020003333	MOCS2	-1.21142	0.00145185
ENSOARG00020011511	RAD9A	0.875164	0.0121329			ENSOARG00020014701	RPS25	-2.17584	0.00146963
ENSOARG00020007166	ERCC2	0.866298	0.0121329			ENSOARG00020017281	EPHB1	-2.31231	0.00149347
ENSOARG00020002743	TMPRSS2	3.16566	0.0122082			ENSOARG00020012536	RPS18	-1.78123	0.00149347
ENSOARG00020016930	PSMF1	1.12966	0.0122599			ENSOARG00020024683	GMFG	-1.10973	0.00149347
ENSOARG00020020862	CSNK1G2	0.61161	0.0122599			ENSOARG00020001547	CIR1	-1.0918	0.00153536
ENSOARG00020011438	CLK2	0.785556	0.0123142			ENSOARG00020002423	RPL7A	-1.20877	0.0015813
ENSOARG00020023853	PRKCD	0.847877	0.0123721			ENSOARG00020019443	BCO2	-2.25617	0.00159722
ENSOARG00020006297	SRRD					ENSOARG00020001816	TTL	-1.3172	0.00160125
ENSOARG00020007179	SLC11A1	2.38315	0.0124982			ENSOARG00020017124	EMC6	-1.33527	0.00163657
ENSOARG00020024151	MTCH1	0.750626	0.012533			ENSOARG00020013944	C9orf16	-1.61167	0.00164579
ENSOARG00020012818	PIP4P1	0.6689	0.0126044			ENSOARG00020017833	ATP6V1G1	-1.18706	0.00166063
ENSOARG00020024664	POLL	0.76536	0.0126306			ENSOARG00020008915	SWI5	-1.28695	0.00167907
ENSOARG00020003201	DFFB	0.800072	0.0127408			ENSOARG00020021478	RABAC1	-1.31191	0.00173376
ENSOARG00020023017	BRMS1	0.697409	0.0127408			ENSOARG00020010737	AP2S1	-1.14814	0.00177768
ENSOARG00020020564	RANBP3	0.615202	0.0127408			ENSOARG00020010598	DMAC1	-1.77646	0.00179853
ENSOARG00020005100	KRI1	0.74234	0.0129343			ENSOARG00020012267	NME9	-1.36032	0.00185134
ENSOARG00020022040	CFP	2.13464	0.0129523			ENSOARG00020010810	C1orf53	-1.81577	0.00188223
ENSOARG00020006152	IRF5	0.745543	0.0129989			ENSOARG00020007924	MRPS21	-1.3638	0.00189682
ENSOARG00020014887	KLHL17	1.62091	0.0130633			ENSOARG00020019449	NDUFV2	-0.920675	0.00189682
ENSOARG00020008832	STRIP1	0.765947	0.0131054			ENSOARG00020020971	TMPRSS12	-1.67727	0.00190618
ENSOARG00020015024	RBM19	0.644816	0.0133495			ENSOARG00020015586	FAM133B	-0.885095	0.00190618
ENSOARG00020012552	RCC2	0.514063	0.0133529			ENSOARG00020021935	UXT	-1.19488	0.0019185
ENSOARG00020019131	GMPPB	0.856258	0.0134743			ENSOARG00020011771	TXNL4A	-1.00923	0.0019185
ENSOARG00020025482	TMEM42	0.757148	0.0134827			ENSOARG00020004173	SLC30A6	-0.968031	0.0019185
ENSOARG00020002700	DPH2	0.983852	0.0136726			ENSOARG00020010462	RTF1	-0.905332	0.00197267
ENSOARG00020021738	KRBA2	0.779749	0.0136726			ENSOARG00020022100	ZNF706	-0.876942	0.00197293
ENSOARG00020025324	ARHGAP27	1.11637	0.0137852			ENSOARG00020021632	Metazoa_SRP	-2.06456	0.00199427
ENSOARG00020000540	POMT1	1.04508	0.0139014			ENSOARG00020026037	UBE2L3	-1.14647	0.00201556
ENSOARG00020014305	EXOC3	0.720567	0.0140202			ENSOARG00020025879	RPL29	-1.26553	0.00203993
ENSOARG00020004775	ADPGK	0.662638	0.0141349			ENSOARG00020006440	NFU1	-1.40994	0.00204832
ENSOARG00020012704	ZNF696	0.84393	0.0141354			ENSOARG00020016253	ITGAE	-1.10533	0.00205775
ENSOARG00020013136	EME1	0.670452	0.0141526			ENSOARG00020014905	SRP19	-0.905311	0.00214046
ENSOARG00020017638	GRIPAP1	0.856583	0.0141585			ENSOARG00020006644	LLPH	-1.12362	0.00215571
ENSOARG00020014466	PLEKHN1	1.67153	0.014193			ENSOARG00020003385	ESRRB	-1.49211	0.00218993
ENSOARG00020000385	TRAF2	0.824656	0.0143291			ENSOARG00020003499	NAA20	-0.855774	0.00221404
ENSOARG00020017829	PIP5K1C	0.485804	0.0145665			ENSOARG00020019744	ALKBH7	-1.10264	0.00224735
ENSOARG00020013988	ZNF821	1.01647	0.0147908			ENSOARG00020001461	COMMD1	-0.918239	0.00227019
ENSOARG00020011852	TBC1D10C	0.523459	0.0149564			ENSOARG00020024718	ZNHIT1	-1.09384	0.00227031
ENSOARG00020005203	HGH1	0.969107	0.0149742			ENSOARG00020009469	NOP16	-0.978253	0.00227031
ENSOARG00020017501	G6PC3	0.685855	0.0152532			ENSOARG00020020658	DYNLT3	-0.961484	0.00227031
ENSOARG00020021867	SUPT6H	0.500174	0.0152542			ENSOARG00020001459	ATRAID	-0.82935	0.00227031
ENSOARG00020008294	NACC1	0.861975	0.0153442			ENSOARG00020008870	LACTB	-0.772616	0.00227178
ENSOARG00020008616	ADAMTSL4	1.26439	0.0153658			ENSOARG00020010301	MED30	-1.07037	0.00228143
ENSOARG00020004565	ZC3H10	0.844188	0.0153658			ENSOARG00020006769	FAM177A1	-0.993739	0.00228347
ENSOARG00020016990	KCTD13	0.677909	0.0155918			ENSOARG00020023432	COX14	-0.971244	0.00228347
ENSOARG00020015185	NPRL3	0.819632	0.0157734			ENSOARG00020000969	TSPO	-1.55149	0.00229464
ENSOARG00020018324	STRADA	0.592319	0.0157734			ENSOARG00020019417	PCBP2	-0.844406	0.00229464
ENSOARG00020012657	VPS26B	0.830933	0.0158281			ENSOARG00020022616	UBE2B	-0.688357	0.00229464
ENSOARG00020011952	SRP68	0.498589	0.0158885			ENSOARG00020025515	RPS20	-1.89717	0.0022947
ENSOARG00020025655	PDCD6IP	0.531928	0.0160373			ENSOARG00020003490	NOP10	-1.74856	0.00230663
ENSOARG00020023466	STX4	0.54123	0.0161023			ENSOARG00020022219	RPS19	-1.44543	0.00230663
ENSOARG00020015627	PEX2	0.734929	0.016219			ENSOARG00020024622	COX8A	-1.489	0.00232283
ENSOARG00020000168	PTCD3	0.598839	0.0162789			ENSOARG00020018738	S100A11	-1.75198	0.00232908
ENSOARG00020008377	RASA3	1.04333	0.0163003			ENSOARG00020025279	ANAPC11	-0.963696	0.00233683
ENSOARG00020026002	ATXN2L	0.576946	0.0163568			ENSOARG00020003860	RBM8A	-1.09919	0.00233804
ENSOARG00020010808	RPAP1	0.645754	0.0164239			ENSOARG00020000418	RFC4	-0.88361	0.00233804
ENSOARG00020015851	ZBTB17	0.627008	0.0165523			ENSOARG00020005791	SREK1IP1	-1.42189	0.00242187
ENSOARG00020007961	PRPF3	0.544252	0.0165523			ENSOARG00020019362	ATP6V0E1	-1.37913	0.00242187
ENSOARG00020008481	CSF1	3.34386	0.0165638			ENSOARG00020005226	CHRAC1	-0.907895	0.00242187
ENSOARG00020013385	DAXX	1.09001	0.0170429			ENSOARG00020003037	THAP5	-0.995509	0.00244308
ENSOARG00020005394	IFFO1	0.93658	0.0171274			ENSOARG00020014930	DAB2IP	-1.80857	0.00245489
ENSOARG00020001947	KANSL2	0.492294	0.0172656			ENSOARG00020014177	LY96	-1.42446	0.00246974
ENSOARG00020003705	SMG9	0.994156	0.0173755			ENSOARG00020021137	SLC16A11	-1.58126	0.00248652
ENSOARG00020002047	ASB6	0.719049	0.0174266			ENSOARG00020015682	FAM174C	-0.971963	0.00249525
ENSOARG00020021973	TJAP1	1.09523	0.0174346			ENSOARG00020022123	BANF1	-1.35614	0.00256305
ENSOARG00020026192	FAM120B	0.626522	0.0176634			ENSOARG00020004341	MYL6	-1.34092	0.00256305
ENSOARG00020003631	SLC37A1	0.685567	0.017727			ENSOARG00020009675	TMEM50A	-1.12454	0.00259282
ENSOARG00020024057	STAT5A	0.719205	0.0178958			ENSOARG00020005870	RNF180	-1.68086	0.00261112
ENSOARG00020023875	SLBP	0.580097	0.0179339			ENSOARG00020002756	TMSB10	-1.44542	0.00261942
ENSOARG00020013169	TMEM115	0.818073	0.0180077			ENSOARG00020024391	METTL9	-1.20923	0.00261942
ENSOARG00020011051	DHX38	0.812706	0.0180716			ENSOARG00020016752	NAE1	-1.18155	0.00261942
ENSOARG00020022129	TNIP2	0.624308	0.0180716			ENSOARG00020020863	RAMAC	-1.15945	0.00261942
ENSOARG00020012932	MEN1	0.587952	0.0184254			ENSOARG00020022299	SS18L2	-1.67065	0.00270159
ENSOARG00020020178	GDI1	0.716256	0.018507			ENSOARG00020010555	SNX3	-1.25965	0.0028211
ENSOARG00020022199	CPSF4	0.463094	0.018507			ENSOARG00020015334	RPS25	-2.15517	0.00282994
ENSOARG00020025627	HEXIM1	0.817631	0.0185092			ENSOARG00020026291	NME3	-1.18857	0.00284266
ENSOARG00020008805	SLC35E2B	0.626544	0.0185445			ENSOARG00020022318	DPYSL3	-1.80013	0.00286315
ENSOARG00020024076	IRAK2	0.873717	0.0186224			ENSOARG00020011432	POLR2I	-1.29418	0.0028679
ENSOARG00020000907	PIP4K2C	0.5913	0.0186224			ENSOARG00020015622	SNX21	-2.35298	0.00287757
ENSOARG00020020836	ARAP1	0.857714	0.0187896			ENSOARG00020015838	LAMTOR2	-1.37254	0.00287757
ENSOARG00020000375	FBXW5	0.866477	0.0189056			ENSOARG00020006073	SHC4	-1.25014	0.00287757
ENSOARG00020016461	COPG1	0.571959	0.0189056			ENSOARG00020022047	UBAC2	-0.956057	0.00287757
ENSOARG00020010690	NUGGC	0.75835	0.0189726			ENSOARG00020003952	GKAP1	-0.955372	0.00287757
ENSOARG00020000880	DTX3	0.944925	0.019017			ENSOARG00020012194	MRCL3	-1.19654	0.00288553
ENSOARG00020012293	SYMPK	0.629687	0.0190447			ENSOARG00020022836	PRDX4	-1.02112	0.00292618
ENSOARG00020001619	RESF1	0.969295	0.0191871			ENSOARG00020012764	RPS25	-1.39669	0.00295126
ENSOARG00020010351	CPT1C	1.10683	0.0192409			ENSOARG00020004864	ISCU	-1.08404	0.00298939
ENSOARG00020008113	UBAP1	0.760902	0.0192409			ENSOARG00020005921	PIK3C2A	-2.12293	0.00299349
ENSOARG00020013906	IST1	0.536092	0.0192409			ENSOARG00020026194	NME2	-1.40126	0.00299349
ENSOARG00020007539	SMARCA4	0.523772	0.0192409			ENSOARG00020018834	GLRX2	-1.04823	0.00299349
ENSOARG00020017959	ITPR3	1.11921	0.019291			ENSOARG00020020397	PRR14	-0.641527	0.00299349
ENSOARG00020008580	LYL1	1.08204	0.0195871			ENSOARG00020019732	SNRPC	-1.10945	0.00299494
ENSOARG00020021455	PDXDC1	0.636618	0.0197372			ENSOARG00020011289	C18orf32	-0.818234	0.00301121
ENSOARG00020002694	IL23A	0.794658	0.0197769			ENSOARG00020003305	DYNLRB2	-1.97358	0.00303591
ENSOARG00020019242	RGS2	1.62986	0.0197875			ENSOARG00020001839	SEC62	-1.02224	0.00303775
ENSOARG00020010385	NELFCD	0.403945	0.0197875			ENSOARG00020020214	MRPL41	-1.34879	0.00306057
ENSOARG00020010882	GPATCH8	1.295	0.0197991			ENSOARG00020002292	RPS25	-2.21905	0.00309264
ENSOARG00020019107	DUSP1	0.94501	0.0198399			ENSOARG00020006761	GTF2F2	-0.638793	0.00309691
ENSOARG00020012894	CBX4	0.903721	0.0198399			ENSOARG00020009205	RPS11	-1.64223	0.003115
ENSOARG00020020308	RFXANK	0.565482	0.0198944			ENSOARG00020005546	EXOSC8	-0.877691	0.003115
ENSOARG00020025383	MAFG	0.739507	0.0199915			ENSOARG00020005620	DTWD1	-0.832872	0.0032158
ENSOARG00020008250	ATG16L1	0.756841	0.0201795			ENSOARG00020022102	MCTS1	-0.908892	0.00321878
ENSOARG00020008673	SMPD2	1.06783	0.0201981			ENSOARG00020000353	CFAP36	-0.720084	0.00321878
ENSOARG00020015762	UNC45A	0.799281	0.0202676			ENSOARG00020020671	BAG4	-1.33559	0.00329822
ENSOARG00020002897	RNF20	0.576516	0.0202676			ENSOARG00020012716	RCBTB1	-1.15422	0.00331618
ENSOARG00020002741	CCDC24	1.31899	0.0204229			ENSOARG00020006032	TENT4B	-0.573388	0.00335191
ENSOARG00020026065	HPS5	0.562454	0.0204327			ENSOARG00020001867	STMP1	-1.33119	0.0033731
ENSOARG00020012286	EXOC7	0.412245	0.0204327			ENSOARG00020020949	DNPH1	-1.37848	0.00337972
ENSOARG00020010522	TSPAN17	0.536437	0.0206752			ENSOARG00020014315	MAP3K15	-0.781073	0.00339861
ENSOARG00020008163	RNF25	0.514451	0.0206752			ENSOARG00020010132	RPAIN	-0.967991	0.00343559
ENSOARG00020014129	PMM2	0.659575	0.0207533			ENSOARG00020025329	AAMDC	-0.769479	0.00343871
ENSOARG00020007189	DUS2	0.709461	0.0211565			ENSOARG00020017174	MRPL54	-0.915876	0.00344879
ENSOARG00020002204	TRMU	0.578466	0.0211565			ENSOARG00020014774	NDUFA8	-1.3855	0.00345177
ENSOARG00020016627	NUMA1	0.806596	0.0211662			ENSOARG00020024350	LYAR	-0.668286	0.003496
ENSOARG00020020888	BTBD2	1.01666	0.0214127			ENSOARG00020008195	TRMT112	-1.5968	0.00361467
ENSOARG00020008532	UBR4	0.558465	0.021713			ENSOARG00020003974	WASL	-1.00825	0.00363952
ENSOARG00020007574	GLE1	0.53254	0.021881			ENSOARG00020010775	UTP23	-0.901559	0.0036684
ENSOARG00020008674	NAGPA	0.609006	0.0221943			ENSOARG00020022569	ADAM32	-1.49734	0.0036798
ENSOARG00020010734	FAM117A	0.738809	0.0221963			ENSOARG00020015083	NUPR2	-1.97704	0.00369609
ENSOARG00020011300	PHLDB1	2.26765	0.0223717			ENSOARG00020013636	H2AZ1	-1.06876	0.00373953
ENSOARG00020007683	HERC1	0.581337	0.0224635			ENSOARG00020020746	PSMA3	-0.889851	0.00373953
ENSOARG00020013125	ZFYVE19	0.761063	0.0224704			ENSOARG00020017862	PSMB3	-1.40131	0.00374969
ENSOARG00020021662	ZNF318	0.630013	0.0224743			ENSOARG00020018002	TMEM220	-0.982779	0.00374969
ENSOARG00020025055	FARS2	0.510953	0.0224951			ENSOARG00020023394	CETN3	-0.870358	0.00376549
ENSOARG00020025691	STAB1	1.38881	0.0225624			ENSOARG00020004781	GTF2H5	-1.54058	0.00380704
ENSOARG00020021585	SGTA	0.470043	0.0226092			ENSOARG00020021123	CFAP70	-1.29813	0.00383377
ENSOARG00020017237	FAM110A	1.13492	0.0227074			ENSOARG00020005660	SCAND1	-1.22926	0.00385605
ENSOARG00020013823	MTOR	0.705078	0.022731			ENSOARG00020002902	RPS8	-1.23261	0.0038899
ENSOARG00020014029	PTGES2	0.730273	0.022745			ENSOARG00020009584	C15orf61	-1.40221	0.0039039
ENSOARG00020013689	PGAP3	1.01321	0.0232846			ENSOARG00020009589	ATP13A3	-0.814429	0.00392152
ENSOARG00020022658	PTPN6	0.822235	0.0232846			ENSOARG00020000311	MRPL35	-0.863451	0.00395922
ENSOARG00020025828	TSEN2	0.571507	0.0233206			ENSOARG00020012498	MIEN1	-1.30324	0.00400942
ENSOARG00020013591	BRD9	0.532076	0.0233206			ENSOARG00020007341	ELOF1	-0.835506	0.00400942
ENSOARG00020018275	HAUS5	0.964699	0.0236468			ENSOARG00020006185	SON	-0.755736	0.0040099
ENSOARG00020013263	NPRL2	0.617277	0.023786			ENSOARG00020020830	CYSTM1	-0.848363	0.00403309
ENSOARG00020010021	ARFGAP2	0.65096	0.023824			ENSOARG00020006142	TRAPPC6A	-0.962265	0.00404428
ENSOARG00020005321	CREB3	0.560343	0.023824			ENSOARG00020017652	TTC32	-1.00127	0.00405159
ENSOARG00020009907	HARS2	0.599236	0.0240426			ENSOARG00020008172	ATP5MD	-1.63034	0.00407218
ENSOARG00020026043	CLN3	0.879244	0.0241913			ENSOARG00020018769	RPL14	-1.3237	0.00407218
ENSOARG00020022030	SART1	0.459952	0.0241985			ENSOARG00020021614	CPS1	-2.47188	0.00414916
ENSOARG00020013087	ZNF410	0.555838	0.0242174			ENSOARG00020018006	SLC23A1	-1.21377	0.00415226
ENSOARG00020016066	C19orf44	0.708298	0.0245269			ENSOARG00020000401	EDF1	-0.958605	0.00415226
ENSOARG00020019991	MCM3	0.63444	0.0247292			ENSOARG00020010316	MAP1LC3B	-0.90374	0.00415226
ENSOARG00020002140	ZNF513	1.17284	0.0249281			ENSOARG00020016357	PLTP	-0.674113	0.00421242
ENSOARG00020003916	FDXR	0.778341	0.0251372			ENSOARG00020004753	SERP1	-1.01207	0.00425956
ENSOARG00020001451	B3GNT2	1.47983	0.0259449			ENSOARG00020016712	RHEB	-0.883647	0.00426181
ENSOARG00020012012	ZGPAT	0.448622	0.0259449			ENSOARG00020003789	PHAX	-0.619315	0.00428191
ENSOARG00020026472	DNAJA3	0.481983	0.0261009			ENSOARG00020001780	SRI	-1.09734	0.00428647
ENSOARG00020020011	MDGA2	0.688645	0.0261465			ENSOARG00020002486	POLR2H	-0.842134	0.00428647
ENSOARG00020015202	NUP160	0.575561	0.0261465			ENSOARG00020014182	PAPOLA	-0.751515	0.00429289
ENSOARG00020012366	MAP4K2	0.860524	0.0261735			ENSOARG00020005460	FAM229B	-1.55001	0.00431541
ENSOARG00020020494	OSBPL7	1.17555	0.0262094			ENSOARG00020010433	MAD2L1	-0.982364	0.00435743
ENSOARG00020021961	TMEM222	0.405181	0.0263597			ENSOARG00020015859	METTL21A	-0.646937	0.00439086
ENSOARG00020013051	PLIN3	0.53357	0.0264397			ENSOARG00020014149	EPC1	-1.1362	0.00448018
ENSOARG00020022952	NDOR1	0.831278	0.026483			ENSOARG00020004837	ACRBP	-1.33656	0.00449898
ENSOARG00020020129	FAM50A	0.437708	0.026483			ENSOARG00020020694	MRPL22	-0.771322	0.00449898
ENSOARG00020006248	MLYCD	0.715496	0.0265768			ENSOARG00020000881	ACP1	-0.771468	0.00462425
ENSOARG00020018061	RCC1L	0.566013	0.0265768			ENSOARG00020021880	TIMM13	-1.09197	0.0046332
ENSOARG00020004130	CYHR1	0.394475	0.0265768			ENSOARG00020005895	DHTKD1	-1.12345	0.00466068
ENSOARG00020011149	MIIP	0.632097	0.0266369			ENSOARG00020013904	CUTA	-1.36713	0.00468535
ENSOARG00020010283	SLC27A1	1.03317	0.0267564			ENSOARG00020026321	NDUFB10	-1.19768	0.00468535
ENSOARG00020000987	TTLL12	0.690183	0.0267783			ENSOARG00020023074	REXO2	-1.16883	0.00468535
ENSOARG00020010313	TBCD	0.594501	0.0267783			ENSOARG00020005287	TMEM167B	-1.15805	0.00468535
ENSOARG00020000111	HDLBP	0.535292	0.0267783			ENSOARG00020025690	RAB2A	-0.635975	0.00468535
ENSOARG00020016144	USP11	0.506228	0.026813			ENSOARG00020007740	TIMM9	-1.06241	0.00474811
ENSOARG00020019993	SUGP1	0.498805	0.0268527			ENSOARG00020009723	DDX21	-1.04118	0.00474811
ENSOARG00020003046	SHFL	0.688947	0.0269616			ENSOARG00020022192	NAF1	-1.03239	0.00474811
ENSOARG00020008077	DENND6B	1.43706	0.0270021			ENSOARG00020005060	SUGT1	-0.814298	0.00474811
ENSOARG00020011036	ANKRD13D	1.02629	0.0270021			ENSOARG00020023012	C11orf71	-1.48245	0.00474994
ENSOARG00020006664	DNM2	0.770679	0.0270021			ENSOARG00020002691	H2AFJ	-1.33455	0.00489906
ENSOARG00020000276	NAGA	0.58321	0.0270021			ENSOARG00020024684	PPIB	-1.23188	0.00489906
ENSOARG00020022354	APBB3	0.961983	0.0270614			ENSOARG00020005592	SARNP	-0.914362	0.00489906
ENSOARG00020012295	ITFG2	0.462237	0.0270614			ENSOARG00020020899	PFDN1	-0.772183	0.00489906
ENSOARG00020020084	BIN3	0.413328	0.0271029			ENSOARG00020010261	SUDS3	-0.745395	0.00495537
ENSOARG00020007445	VPS45	0.564849	0.0271294			ENSOARG00020026066	DOCK3	-2.51262	0.00500665
ENSOARG00020001754	DENND5B	0.512238	0.0271294			ENSOARG00020022772	HCST	-1.06942	0.00500665
ENSOARG00020003290	SIDT2	0.905542	0.0271853			ENSOARG00020008622	RPL36	-1.45839	0.00503971
ENSOARG00020025654	GTF3C1	0.660875	0.0274929			ENSOARG00020005311	CST3	-1.50186	0.00505718
ENSOARG00020020375	CDK10	0.90227	0.0275769			ENSOARG00020004372	METTL5	-0.867495	0.00508599
ENSOARG00020000052	TOE1	0.496375	0.0275769			ENSOARG00020018908	NKAPD1	-1.18205	0.00510445
ENSOARG00020022503	RNF4	0.404793	0.0275769			ENSOARG00020023834	CWC15	-0.640984	0.00510943
ENSOARG00020018131	ABCB7	0.409487	0.0276586			ENSOARG00020009554	TAF10	-0.651139	0.00524239
ENSOARG00020016366	GTF3C5	0.572041	0.0278607			ENSOARG00020024599	ATRNL1	-1.59054	0.00530563
ENSOARG00020025144	YWHAH	0.619871	0.027902			ENSOARG00020001116	RWDD3	-1.07297	0.00536522
ENSOARG00020013056	RAB22A	0.468242	0.0280097			ENSOARG00020012046	NDUFB9	-0.95293	0.00539479
ENSOARG00020021175	MUS81	0.794842	0.0280394			ENSOARG00020017382	TSACC	-1.39437	0.00540628
ENSOARG00020007841	AKR1E2	0.886547	0.0282519			ENSOARG00020010127	NDUFS6	-0.825658	0.00540628
ENSOARG00020001708	PIGO	0.860315	0.0282519			ENSOARG00020017769	CBX5	-0.720201	0.00540628
ENSOARG00020021176	STARD8	1.1888	0.0283061			ENSOARG00020013850	BBOF1	-0.979488	0.00543184
ENSOARG00020016742	SPG7	0.74029	0.0283789			ENSOARG00020025056	CETN2	-1.21736	0.00544321
ENSOARG00020021844	HNRNPF	0.583136	0.0284566			ENSOARG00020006921	HIST2H2AB	-1.94087	0.00545915
ENSOARG00020013994	TRIP11	0.600289	0.0286051			ENSOARG00020000536	CYCS	-1.27056	0.0054643
ENSOARG00020017365	ZDHHC16	0.604466	0.0286496			ENSOARG00020024375	PSMG2	-1.24588	0.00559091
ENSOARG00020003193	GSS	1.10227	0.0287401			ENSOARG00020009730	SYF2	-0.7345	0.00560515
ENSOARG00020022552	NELFB	0.877967	0.0287646			ENSOARG00020003822	MRPS36	-1.2509	0.005619
ENSOARG00020026257	CLCN7	1.204	0.0288885			ENSOARG00020022731	C12orf57	-1.53903	0.00572406
ENSOARG00020015909	MGAT1	0.698401	0.0288945			ENSOARG00020009575	MRPL20	-1.11723	0.00572406
ENSOARG00020019197	DENND1C	0.503507	0.0289487			ENSOARG00020003503	HEBP1	-1.32251	0.00576201
ENSOARG00020023876	ABLIM3	1.50048	0.0291276			ENSOARG00020019153	TF	-0.862284	0.00588936
ENSOARG00020010408	LRRC8E	1.19991	0.0291276			ENSOARG00020010108	NAA38	-1.41996	0.00603141
ENSOARG00020016775	RAB7A	0.529898	0.0294888			ENSOARG00020009969	BDH2	-1.32275	0.00608895
ENSOARG00020012438	CARD11	0.736153	0.0295161			ENSOARG00020020959	UBE2T	-0.78134	0.00618168
ENSOARG00020026060	GTF2H1	0.479959	0.0295573			ENSOARG00020026191	NME1	-1.15866	0.00618961
ENSOARG00020009208	ZNF511	0.870788	0.0296013			ENSOARG00020018688	SLC2A5	-1.32708	0.00624955
ENSOARG00020015747	COG4	0.43244	0.0296013			ENSOARG00020017402	RCOR3	-0.786424	0.00640626
ENSOARG00020021366	CCDC71	0.527045	0.0298858			ENSOARG00020020383	PAFAH1B3	-0.850722	0.00640924
ENSOARG00020005352	ADCK2	0.94294	0.0299383			ENSOARG00020015006	SMIM8	-1.47566	0.00641684
ENSOARG00020002386	SH3GLB2	0.867967	0.0299383			ENSOARG00020005959	TMEM267	-0.955684	0.00641684
ENSOARG00020020287	KPNB1	0.592119	0.0300039			ENSOARG00020018009	APPL1	-0.910385	0.00641684
ENSOARG00020016866	BTK	0.399167	0.0300328			ENSOARG00020018853	ETV2	-1.66619	0.00642914
ENSOARG00020002848	PLBD1	0.608255	0.030248			ENSOARG00020024776	THOC7	-0.802772	0.00644342
ENSOARG00020021870	DEF6	0.56456	0.030248			ENSOARG00020003030	OSBPL8	-0.687091	0.00646222
ENSOARG00020011039	DGKQ	1.22122	0.0303177			ENSOARG00020005570	SUMO2	-1.00842	0.00651564
ENSOARG00020008697	SLC27A4	0.776774	0.0304393			ENSOARG00020021497	BUD23	-0.923969	0.00656671
ENSOARG00020010395	UCKL1	0.770073	0.030442			ENSOARG00020024420	CCDC167	-1.31107	0.00661171
ENSOARG00020018197	LRSAM1	0.711341	0.030453			ENSOARG00020023963	PYCARD	-1.1847	0.0066489
ENSOARG00020022369	QRICH1	0.51743	0.030453			ENSOARG00020016691	C4orf33	-0.975494	0.0066489
ENSOARG00020005677	RDH5	1.28193	0.0304662			ENSOARG00020018336	RPL12	-1.15058	0.0066595
ENSOARG00020023317	CTBP2	0.628002	0.0304662			ENSOARG00020017715	GIN1	-0.642347	0.00673573
ENSOARG00020022353	TBL2	0.81874	0.0305051			ENSOARG00020018342	SRPX2	-1.95022	0.00674895
ENSOARG00020006120	GATD3A	0.674421	0.0306133			ENSOARG00020016188	RSBN1	-0.713969	0.00676404
ENSOARG00020008533	WDR37	0.595188	0.0306654			ENSOARG00020004613	ZNF800	-0.566017	0.00676404
ENSOARG00020002738	TBRG4	0.500979	0.0306654			ENSOARG00020006954	KRT10	-1.86821	0.00678224
ENSOARG00020017733	FTSJ3	0.736282	0.0307171			ENSOARG00020025652	POLB	-0.772011	0.00678577
ENSOARG00020019035	PRKAR1B	0.794283	0.0307465			ENSOARG00020024605	PSMD6	-0.610938	0.00682458
ENSOARG00020018794	ELF4	0.819711	0.030841			ENSOARG00020016791	RPL18	-1.49647	0.00689716
ENSOARG00020022896	SLC25A28	0.789092	0.0311794			ENSOARG00020022577	TBC1D8B	-1.76945	0.00702583
ENSOARG00020016260	ACTR1B	0.783208	0.0312921			ENSOARG00020011672	RPP21	-1.13442	0.00702932
ENSOARG00020017584	TMEM101	0.698709	0.0313014			ENSOARG00020015036	CSNK2B	-0.744457	0.0070429
ENSOARG00020026459	DNASE1	1.21822	0.0313366			ENSOARG00020016774	BRIX1	-0.606514	0.00708329
ENSOARG00020016205	SIRT6	0.827953	0.0314528			ENSOARG00020004403	UBE2S	-0.961174	0.00725393
ENSOARG00020003820	AP5S1	0.635341	0.0314528			ENSOARG00020026195	PSMB1	-1.12001	0.0072674
ENSOARG00020000368	P3H1	0.8822	0.0317509			ENSOARG00020020709	ATG10	-0.76209	0.00730684
ENSOARG00020005224	WDR4	0.834044	0.0317509			ENSOARG00020014614	POLR1H	-0.712709	0.00734854
ENSOARG00020004232	PTK2	0.610973	0.0317509			ENSOARG00020023664	MT2	-1.89227	0.00736283
ENSOARG00020026300	TEDC2	0.951143	0.0318984			ENSOARG00020012331	MRPL42	-1.08294	0.00736283
ENSOARG00020023918	TMEM199	0.636321	0.0319236			ENSOARG00020005611	ALG5	-0.835529	0.00748425
ENSOARG00020016075	NR1H2	0.498379	0.0319797			ENSOARG00020017939	GABARAP	-0.795525	0.00748425
ENSOARG00020016450	WDR45	0.48606	0.0322573			ENSOARG00020000845	FBXL12	-0.636858	0.00748425
ENSOARG00020001236	TMEM214	0.627053	0.0324254			ENSOARG00020024427	GRPEL2	-0.521175	0.00748425
ENSOARG00020022226	PREX1	0.57007	0.0324254			ENSOARG00020013533	NFIB	-2.36377	0.00753977
ENSOARG00020020240	NR2C2AP	0.531335	0.0327079			ENSOARG00020002735	ATXN7L3B	-1.10882	0.00757039
ENSOARG00020013239	RNF166	0.674575	0.03271			ENSOARG00020012406	BCAP29	-0.67865	0.00782953
ENSOARG00020020668	RAB23	0.787523	0.0327583			ENSOARG00020009539	YBEY	-0.804609	0.00786987
ENSOARG00020011948	DMPK	1.41438	0.0328057			ENSOARG00020015473	SPA17	-1.53773	0.00807285
ENSOARG00020010985	HK3	1.25858	0.0328057			ENSOARG00020003479	AK6	-1.03725	0.00807285
ENSOARG00020002411	GTF2E1	0.770713	0.0329493			ENSOARG00020020459	ARMH4	-0.883072	0.00807285
ENSOARG00020018505	OTUD5	0.563805	0.0329493			ENSOARG00020022459	DDX18	-0.777949	0.0081226
ENSOARG00020000885	POMGNT1	0.550924	0.0329493			ENSOARG00020018692	HELLS	-0.749649	0.00824971
ENSOARG00020011023	PRRC2C	0.506419	0.0329493			ENSOARG00020023539	VKORC1	-1.03132	0.00826175
ENSOARG00020021375	NAP1L4	0.422779	0.0329493			ENSOARG00020006754	ARL3	-0.89447	0.00839863
ENSOARG00020000066	ATG4B	0.615225	0.0331022			ENSOARG00020023533	RTRAF	-0.755104	0.00842903
ENSOARG00020003232	LRRC47	0.49697	0.0331022			ENSOARG00020026059	MANF	-0.899042	0.00843742
ENSOARG00020000454	GPR15	1.78204	0.033125			ENSOARG00020023381	DCBLD1	-0.630855	0.0084684
ENSOARG00020022644	WDR55	0.35794	0.03327			ENSOARG00020011272	UBE2M	-0.849287	0.00853272
ENSOARG00020002962	FAM131A	1.09289	0.0335074			ENSOARG00020010326	WLS	-1.48732	0.00856254
ENSOARG00020021634	IQCC	0.684509	0.033599			ENSOARG00020015187	TCTP	-1.4802	0.00872397
ENSOARG00020001800	ATP8B2	0.820251	0.0341099			ENSOARG00020023033	C4orf48	-2.60753	0.00876559
ENSOARG00020005078	MED15	0.699296	0.0341991			ENSOARG00020015545	NCK1	-0.566449	0.00879263
ENSOARG00020018654	CACTIN	0.679175	0.0345786			ENSOARG00020004808	LSM4	-0.907773	0.00880234
ENSOARG00020017023	SPHK2	1.00813	0.0347068			ENSOARG00020011681	C6H4orf3	-1.08777	0.00880444
ENSOARG00020017357	ZBTB40	0.701613	0.0348134			ENSOARG00020008638	BMX	-0.917909	0.00880444
ENSOARG00020006198	ADCY7	0.646145	0.0348311			ENSOARG00020015578	YPEL3	-0.703774	0.00880444
ENSOARG00020010635	BAG1	0.556311	0.0349319			ENSOARG00020012896	SF3B5	-1.18116	0.00883208
ENSOARG00020000614	CYTH4	0.656605	0.034932			ENSOARG00020008598	MIOX	-1.63841	0.0088687
ENSOARG00020010916	POLG	0.725238	0.0350434			ENSOARG00020013456	RNF130	-0.565504	0.00890834
ENSOARG00020008381	TRMT1	0.704382	0.0353711			ENSOARG00020017081	CMC4	-1.05063	0.00891541
ENSOARG00020024393	PELP1	0.481837	0.0353711			ENSOARG00020024461	PHF5A	-1.08256	0.00893303
ENSOARG00020025006	RREB1	0.697048	0.035379			ENSOARG00020021572	DCDC2B	-1.01844	0.00893303
ENSOARG00020024212	CCDC51	0.925597	0.0354897			ENSOARG00020005553	ORMDL2	-0.816756	0.00896655
ENSOARG00020011534	BRD2	0.523393	0.0360053			ENSOARG00020024900	MED29	-0.690371	0.00911934
ENSOARG00020012673	RGS14	0.927399	0.03615			ENSOARG00020023276	BEX3	-1.16525	0.00922031
ENSOARG00020024989	DPP7	0.965178	0.0361958			ENSOARG00020022143	MRPS23	-1.03907	0.00922431
ENSOARG00020001433	SLC5A6	0.964825	0.0364408			ENSOARG00020004769	ATP5F1C	-0.663906	0.00927461
ENSOARG00020007695	MAPK11	1.30029	0.0365132			ENSOARG00020000833	CEBPZOS	-1.38274	0.00928543
ENSOARG00020003971	MIPEP	0.417475	0.0365132			ENSOARG00020001748	MRPL53	-0.769293	0.00946871
ENSOARG00020019002	ATP13A1	0.964389	0.0365712			ENSOARG00020019894	CFDP1	-0.645271	0.00947225
ENSOARG00020010446	TRIM28	0.47887	0.0367032			ENSOARG00020014077	CBR4	-0.88119	0.00957151
ENSOARG00020023568	ZKSCAN7	0.893308	0.0370781			ENSOARG00020021393	ZCCHC10	-0.612964	0.00957151
ENSOARG00020021434	PSTPIP1	0.486342	0.0372833			ENSOARG00020018255	PFDN2	-1.19029	0.009604
ENSOARG00020009861	THOC5	0.383019	0.0374504			ENSOARG00020005580	MRPS6	-1.17596	0.009604
ENSOARG00020018273	TCF3	0.664101	0.037456			ENSOARG00020008236	HSCB	-1.42461	0.00965231
ENSOARG00020003461	ZNF34	0.789628	0.0375361			ENSOARG00020020819	ZNF451	-0.543164	0.00965231
ENSOARG00020020964	TRAF4	0.843779	0.0375633			ENSOARG00020006992	PSMA6	-0.766061	0.00966146
ENSOARG00020016284	SYVN1	0.657382	0.0375633			ENSOARG00020024049	TM2D1	-1.02209	0.0096913
ENSOARG00020010198	PSMD3	0.452667	0.0378817			ENSOARG00020018459	MRPL55	-0.842686	0.00975481
ENSOARG00020023711	COASY	0.479931	0.0378855			ENSOARG00020012845	MITD1	-0.763944	0.00977606
ENSOARG00020022666	CASP7	0.672435	0.0380048			ENSOARG00020006087	MRPS26	-0.811956	0.00981404
ENSOARG00020014768	ATG101	0.912329	0.0383538			ENSOARG00020019836	MTRNR2L3	-1.88079	0.00982235
ENSOARG00020003653	POLR1A	0.785105	0.0383857			ENSOARG00020025544	VPREB3	-1.74257	0.00984149
ENSOARG00020009405	NOSIP	0.407248	0.0384413			ENSOARG00020002177	PLCH1	-1.95321	0.00985208
ENSOARG00020014654	SIN3B	0.929455	0.0385574			ENSOARG00020004998	COX20	-0.930012	0.00985208
ENSOARG00020007968	OGFOD2	0.588761	0.0385574			ENSOARG00020021260	POLR2G	-0.887742	0.00985208
ENSOARG00020014859	ABHD16A	0.355659	0.0385844			ENSOARG00020011496	TBCB	-0.887711	0.00985208
ENSOARG00020013556	TMOD4	0.844198	0.038745			ENSOARG00020010000	NF1	-0.717923	0.00985208
ENSOARG00020005934	RELB	0.601979	0.03876			ENSOARG00020011204	FAM241B	-0.747703	0.00985624
ENSOARG00020003180	ZNF276	0.852239	0.0388671			ENSOARG00020001178	MRPL3	-0.798759	0.00991316
ENSOARG00020006915	TMED1	0.64423	0.0388671			ENSOARG00020021787	RRM2B	-0.577703	0.0099903
ENSOARG00020002194	KCNN3	1.69273	0.0390451			ENSOARG00020024985	ABCE1	-0.506415	0.0099903
ENSOARG00020018137	SASH3	0.592081	0.0393552			ENSOARG00020013278	RPS19BP1	-0.908671	0.0100878
ENSOARG00020000621	C21orf91	0.644255	0.0394581			ENSOARG00020002102	KCND2	-1.0039	0.0101159
ENSOARG00020017539	LRCH4	0.707536	0.0396767			ENSOARG00020012900	WDR83OS	-1.18841	0.0102101
ENSOARG00020002786	PPFIBP1	2.60927	0.0398066			ENSOARG00020004174	EMC4	-0.894814	0.0102223
ENSOARG00020012883	XYLT2	0.66386	0.0398066			ENSOARG00020007789	ZNF326	-0.607506	0.0103173
ENSOARG00020007513	PEX10	0.873505	0.0398913			ENSOARG00020006955	ERCC8	-0.981085	0.0103516
ENSOARG00020001158	FGD3	0.559111	0.0400066			ENSOARG00020022312	BUD31	-0.774363	0.0103516
ENSOARG00020012049	DYNC1H1	0.59319	0.040012			ENSOARG00020014992	EIF3E	-0.880197	0.0104696
ENSOARG00020007611	MAPK12	1.0608	0.040254			ENSOARG00020024224	MED28	-0.787532	0.010472
ENSOARG00020022655	ACADS	0.616528	0.0405265			ENSOARG00020005741	U2SURP	-0.699522	0.0105416
ENSOARG00020026061	PI4KA	0.919276	0.0407416			ENSOARG00020015887	ZFYVE16	-0.637917	0.0105949
ENSOARG00020020716	BAG2	0.805326	0.0407416			ENSOARG00020012064	AASDHPPT	-0.74665	0.0107482
ENSOARG00020001726	MOGS	0.83883	0.041268			ENSOARG00020012065	PLPPR3	-0.563968	0.0107482
ENSOARG00020011246	RASGRP2	0.502336	0.041268			ENSOARG00020013738	GULP1	-0.733244	0.0107649
ENSOARG00020008605	BTN2A1	0.85794	0.0412992			ENSOARG00020014873	SLIT1	-2.45547	0.0107813
ENSOARG00020000074	STK25	0.836787	0.0413452			ENSOARG00020009954	RPP30	-0.972662	0.0107813
ENSOARG00020009444	PRRG2	0.918618	0.0413456			ENSOARG00020010637	APBB1IP	-0.889371	0.0107813
ENSOARG00020020700	CRY2	0.606434	0.0413456			ENSOARG00020006417	NUFIP1	-0.68544	0.0107813
ENSOARG00020016511	GH	1.13861	0.041396			ENSOARG00020003542	COMMD5	-0.666708	0.0107813
ENSOARG00020025563	MAP3K14	0.807308	0.041396			ENSOARG00020003203	SNX14	-0.472813	0.0108159
ENSOARG00020026145	ARHGEF11	0.728667	0.0416213			ENSOARG00020017721	ACYP1	-1.24019	0.0108177
ENSOARG00020015632	BYSL	0.760674	0.0417			ENSOARG00020002104	EXOSC3	-0.64089	0.0108242
ENSOARG00020004083	CEP250	0.609478	0.0419272			ENSOARG00020008142	COLEC12	-1.48413	0.0109204
ENSOARG00020012557	RPUSD2	0.506022	0.0419949			ENSOARG00020019421	B2M	-1.36785	0.0109342
ENSOARG00020023954	DTX2	0.581782	0.0422066			ENSOARG00020018292	NUDT19	-0.878921	0.0110206
ENSOARG00020000320	IRF1	1.09134	0.0423322			ENSOARG00020021807	C18orf21	-0.736205	0.0110206
ENSOARG00020020401	TOM1	0.490579	0.0423322			ENSOARG00020012668	TMEM134	-0.712359	0.0110206
ENSOARG00020001107	ABL1	0.584535	0.0423402			ENSOARG00020002912	ISCA1	-0.630931	0.0110206
ENSOARG00020007047	ADAM15	1.29979	0.0423631			ENSOARG00020013445	PCSK6	-0.605373	0.0110206
ENSOARG00020020856	ZNF3	0.515081	0.0423631			ENSOARG00020006707	PNKD	-1.07771	0.0110215
ENSOARG00020019455	RERE	0.426681	0.0423631			ENSOARG00020015664	CREB1	-0.654452	0.0110816
ENSOARG00020021127	LMF1	0.723623	0.0424924			ENSOARG00020005459	HACD1	-0.956062	0.0111173
ENSOARG00020013814	ARHGAP20	1.05703	0.0425996			ENSOARG00020024779	DPCD	-0.616157	0.0112545
ENSOARG00020009398	TERF2	0.477436	0.0425996			ENSOARG00020000671	EBNA1BP2	-0.609627	0.0112545
ENSOARG00020003227	NINL	0.658005	0.0426573			ENSOARG00020001079	SSR3	-1.17484	0.0113272
ENSOARG00020012104	CLEC4A	1.82918	0.0426944			ENSOARG00020011055	GLRX	-0.93861	0.0113535
ENSOARG00020007948	ZNF853	2.63019	0.042734			ENSOARG00020011900	POLR1D	-0.869584	0.0114545
ENSOARG00020018308	TMEM63A	0.493198	0.0430148			ENSOARG00020024188	RIDA	-1.07114	0.0114606
ENSOARG00020022096	TBC1D1	0.498594	0.043175			ENSOARG00020008056	SNRPN	-0.905605	0.0114606
ENSOARG00020022768	ALDH16A1	0.508903	0.0432018			ENSOARG00020007509	U1	-2.1733	0.0115442
ENSOARG00020025837	PPM1M	0.655489	0.0432316			ENSOARG00020026142	PGP	-0.913431	0.0115442
ENSOARG00020003468	CSRP2	1.26537	0.0434327			ENSOARG00020021185	BCAS2	-0.705998	0.0115442
ENSOARG00020023622	MED12	0.665748	0.0434327			ENSOARG00020003145	NTNG1	-2.00331	0.0116076
ENSOARG00020022426	SAP130	0.521774	0.0434549			ENSOARG00020001886	BCL10	-0.540609	0.0116241
ENSOARG00020019755	MAP11	0.733931	0.0434893			ENSOARG00020003366	RAB28	-0.546121	0.0117608
ENSOARG00020003515	ZNF576	0.777808	0.0435129			ENSOARG00020003919	ITGA1	-0.990977	0.0117623
ENSOARG00020014346	ARHGEF2	0.592534	0.0435129			ENSOARG00020015862	CACNA2D4	-0.974255	0.0117623
ENSOARG00020015016	SBNO2	0.824316	0.0437617			ENSOARG00020013242	CAMKK2	-0.551194	0.0117623
ENSOARG00020023124	DNMBP	0.606442	0.0442806			ENSOARG00020011605	KLF13	-0.667997	0.0118964
ENSOARG00020010035	SERINC4	1.59964	0.0442854			ENSOARG00020008414	RNF7	-0.883945	0.0119586
ENSOARG00020024738	PLOD3	0.556527	0.0442854			ENSOARG00020002208	TOMM5	-1.09294	0.0120986
ENSOARG00020014566	B4GALT7	0.521705	0.0442854			ENSOARG00020006701	LGALS1	-1.56075	0.012122
ENSOARG00020006945	DPP3	0.453476	0.0442854			ENSOARG00020013536	SELENOW	-0.955287	0.012122
ENSOARG00020021154	FKBP15	0.440852	0.0442854			ENSOARG00020019301	RPL26L1	-0.72026	0.0121986
ENSOARG00020006371	KHNYN	0.827869	0.0445502			ENSOARG00020006375	THAP12	-0.685566	0.0123854
ENSOARG00020001142	KMT2D	0.600662	0.0447836			ENSOARG00020004744	NXT1	-1.00099	0.012533
ENSOARG00020018007	FAM114A2	0.456865	0.0447836			ENSOARG00020009330	TXK	-0.747602	0.0127769
ENSOARG00020015438	ST6GALNAC4	0.547157	0.0448919			ENSOARG00020000196	TSPAN31	-0.569312	0.0127769
ENSOARG00020026262	TELO2	0.877859	0.044928			ENSOARG00020025871	MRPS25	-0.786104	0.0129343
ENSOARG00020011850	ZNF565	0.836499	0.045084			ENSOARG00020017196	MOSPD3	-0.514191	0.0129343
ENSOARG00020011830	SHBG	1.13098	0.0451184			ENSOARG00020025795	GGH	-1.10482	0.0129395
ENSOARG00020022168	PHKG2	0.817577	0.0451184			ENSOARG00020009058	EIF3M	-0.908646	0.0129969
ENSOARG00020004785	ING4	0.470744	0.0451184			ENSOARG00020020262	BIRC2	-0.648939	0.0130334
ENSOARG00020022625	ARID1A	0.36737	0.0455543			ENSOARG00020016646	ETFDH	-0.795815	0.0131363
ENSOARG00020001733	FANCG	0.781245	0.0456826			ENSOARG00020011487	SUZ12	-0.560546	0.0132287
ENSOARG00020008324	TARS2	0.494557	0.0456826			ENSOARG00020025315	GLRX3	-0.619954	0.0132415
ENSOARG00020020108	PCNX3	0.90043	0.0457313			ENSOARG00020006877	HIST2H2BE	-1.22231	0.0132699
ENSOARG00020016666	HMCES	0.88999	0.046218			ENSOARG00020016957	TMEM219	-0.738264	0.0132857
ENSOARG00020022055	REEP4	0.744471	0.046218			ENSOARG00020000240	GABARAPL1	-0.698385	0.013393
ENSOARG00020019185	GMIP	0.735316	0.046218			ENSOARG00020000938	DUSP12	-0.668362	0.0135713
ENSOARG00020023326	ARHGAP4	0.669927	0.0463016			ENSOARG00020016969	LAMTOR1	-0.986563	0.0135927
ENSOARG00020001856	HTRA2	0.615578	0.0463016			ENSOARG00020012512	FAT3	-1.06205	0.0136726
ENSOARG00020016882	LMAN2L	0.605265	0.0463016			ENSOARG00020015380	PSMB4	-1.01547	0.0136953
ENSOARG00020013000	MAT2B	0.469145	0.0463016			ENSOARG00020004770	COCH	-0.99498	0.0136953
ENSOARG00020015447	ST6GALNAC2	0.494933	0.0463462			ENSOARG00020016002	DLG2	-1.1599	0.0137099
ENSOARG00020001676	WBP1	0.658687	0.046381			ENSOARG00020017821	CALM2	-0.914067	0.0137099
ENSOARG00020014579	ATP9B	0.589954	0.046381			ENSOARG00020017838	KLF2	-1.17183	0.0137165
ENSOARG00020022196	TIGD2	0.708314	0.0466087			ENSOARG00020005502	CZIB	-0.856962	0.0137165
ENSOARG00020025940	CD19	0.637295	0.0466087			ENSOARG00020020534	ZBTB8OS	-0.679822	0.0137596
ENSOARG00020013099	ZFHX2	1.10983	0.0467591			ENSOARG00020023636	TXNL1	-0.982617	0.0139023
ENSOARG00020000518	SLC35A5	0.516644	0.0469582			ENSOARG00020016851	C1orf122	-0.80726	0.0140202
ENSOARG00020011745	HCN3	0.72772	0.0469736			ENSOARG00020012070	VAMP4	-0.64019	0.0140784
ENSOARG00020001172	KCNAB1	1.65561	0.0470814			ENSOARG00020011989	FAM189A1	-0.781277	0.0142239
ENSOARG00020002298	PBXIP1	0.753103	0.0473017			ENSOARG00020009495	PARPBP	-1.2922	0.0143291
ENSOARG00020017722	MMS19	0.530035	0.0473264			ENSOARG00020001922	ZC3H8	-0.718396	0.0143291
ENSOARG00020011777	COX7A1	1.26856	0.0473442			ENSOARG00020018775	PIH1D2	-0.820116	0.0143333
ENSOARG00020022572	CARMIL2	0.691171	0.0475368			ENSOARG00020001337	SOD1	-1.23132	0.0144291
ENSOARG00020009413	XAB2	0.472803	0.0477021			ENSOARG00020024854	NDUFAB1	-0.939036	0.0145665
ENSOARG00020026083	HEXD	0.795616	0.0478027			ENSOARG00020016955	YY1	-0.685131	0.0146367
ENSOARG00020003141	SPOUT1	0.638501	0.0478027			ENSOARG00020009700	STAMBP	-0.767331	0.0147023
ENSOARG00020006160	SLC25A19	0.504705	0.0478027			ENSOARG00020014789	NHP2	-1.03619	0.014747
ENSOARG00020007419	YIPF2	0.514615	0.047833			ENSOARG00020008824	DDX46	-0.625997	0.0147908
ENSOARG00020022380	MGME1	0.394053	0.047833			ENSOARG00020006768	CDC40	-0.696845	0.0148401
ENSOARG00020004498	XRN2	0.522566	0.0479542			ENSOARG00020023283	SUMO1	-0.95137	0.0148605
ENSOARG00020009338	FAM43A	1.47493	0.0481807			ENSOARG00020011260	UBB	-0.936677	0.0149742
ENSOARG00020022759	ARIH2	0.415669	0.0481807			ENSOARG00020002716	ATP6V0B	-0.599756	0.0149742
ENSOARG00020002883	ANKRD52	0.832911	0.0483357			ENSOARG00020011235	SNORD13	-1.68028	0.0150124
ENSOARG00020005163	MSMP	0.857532	0.0484817			ENSOARG00020013109	CDH12	-2.17265	0.0150731
ENSOARG00020004094	CMIP	0.77876	0.0485736			ENSOARG00020012208	TMEM30A	-0.50027	0.0152416
ENSOARG00020000039	EXO5	0.888686	0.0486708			ENSOARG00020014532	URGCP	-0.688061	0.0153435
ENSOARG00020006974	ZNF653	0.741648	0.0486816			ENSOARG00020009396	HMGB1	-0.556073	0.0157734
ENSOARG00020011361	NR1H3	0.953196	0.0487429			ENSOARG00020010069	RPS5	-1.31929	0.0158281
ENSOARG00020008111	ESRRA	0.821694	0.0489359			ENSOARG00020008561	SYCP3	-1.22896	0.0158785
ENSOARG00020018299	IBA57	0.533908	0.0491598			ENSOARG00020001930	MTPN	-1.08929	0.0158885
ENSOARG00020011148	SETDB1	0.609984	0.0492751			ENSOARG00020003217	OGDH	-0.782922	0.0159438
ENSOARG00020015126	CATSPERG	1.36086	0.0493796			ENSOARG00020007802	ZNF593	-0.911434	0.0159945
ENSOARG00020015588	CREBZF	0.621171	0.0493992			ENSOARG00020017615	RRAGC	-0.536213	0.0160204
ENSOARG00020024419	MCM4	0.675782	0.0494076			ENSOARG00020005945	PSMA5	-0.771755	0.0161589
ENSOARG00020004622	VIPAS39	0.493665	0.0496723			ENSOARG00020019398	TIMM17B	-1.10097	0.0163307
ENSOARG00020008291	SPRYD3	0.584616	0.0497563			ENSOARG00020008296	PRDX5	-1.02656	0.0163307
ENSOARG00020022113	DNMT3A	0.616352	0.0497954			ENSOARG00020013039	PTRH2	-0.822981	0.0163307
ENSOARG00020008337	TESPA1	0.682921	0.0497972			ENSOARG00020018696	S100A10	-1.11721	0.0163817
ENSOARG00020021252	IMP4	0.46986	0.0498592			ENSOARG00020019961	KATNA1	-0.57297	0.0164239
ENSOARG00020001266	SLC39A1	0.793691	0.0499626			ENSOARG00020022231	MORF4L1	-0.509368	0.0165037
ENSOARG00020025818	MKRN2	0.453906	0.0499626			ENSOARG00020025537	LUZP2	-2.76794	0.0167505
ENSOARG00020022401	BCL7B	0.472657	0.0499682			ENSOARG00020020993	MARCHF6	-0.496941	0.0168209
						ENSOARG00020003011	VAMP5	-0.600765	0.0168765
						ENSOARG00020013046	CYBA	-0.84518	0.0169564
						ENSOARG00020000156	PRDX1	-1.05511	0.0171274
						ENSOARG00020005932	CSTB	-1.1676	0.0171841
						ENSOARG00020019325	PTPN13	-0.978558	0.0172333
						ENSOARG00020022599	POLR2K	-0.713325	0.0174266
						ENSOARG00020019509	EXOC5	-0.518742	0.0174266
						ENSOARG00020001053	MRPS5	-0.608763	0.0177043
						ENSOARG00020023200	EIF3K	-0.870109	0.0177934
						ENSOARG00020023421	MED10	-0.545777	0.0177934
						ENSOARG00020005173	ARPC5	-0.847176	0.0178664
						ENSOARG00020014514	ISCA2	-0.671652	0.0178857
						ENSOARG00020005519	JPT1	-0.771303	0.0178958
						ENSOARG00020018861	NRG2	-1.66997	0.017965
						ENSOARG00020014183	NINJ2	-1.4354	0.0179775
						ENSOARG00020019481	NSMCE4A	-0.459868	0.018141
						ENSOARG00020020588	LSM1	-0.776299	0.018212
						ENSOARG00020002590	PDCD10	-0.558855	0.0183335
						ENSOARG00020020489	ETFA	-0.789026	0.0183885
						ENSOARG00020022871	ANO10	-0.681876	0.0185051
						ENSOARG00020016476	RFX4	-1.85658	0.0185092
						ENSOARG00020024705	COQ7	-0.952907	0.0186259
						ENSOARG00020024765	ZNHIT3	-0.706132	0.0186442
						ENSOARG00020000118	HACD2	-0.687496	0.0187143
						ENSOARG00020001307	OST4	-1.45809	0.0188789
						ENSOARG00020014835	PARD3	-1.63785	0.0189726
						ENSOARG00020020073	FANCF	-0.745319	0.0189726
						ENSOARG00020018756	ACBD3	-0.701248	0.0189726
						ENSOARG00020019997	RBM3	-0.56886	0.0189726
						ENSOARG00020014559	DCP2	-0.492267	0.0189726
						ENSOARG00020011479	SLC25A3	-0.559723	0.0190137
						ENSOARG00020001362	MCOLN3	-1.53507	0.0191392
						ENSOARG00020022501	PRKG1	-1.09543	0.0192812
						ENSOARG00020016516	MRPS28	-0.927849	0.0194682
						ENSOARG00020006523	MRPL11	-0.897583	0.0197372
						ENSOARG00020009375	H2AFY	-0.490194	0.0197769
						ENSOARG00020004844	SPDYA	-0.820781	0.0199983
						ENSOARG00020026230	TMEM254	-1.25252	0.0200035
						ENSOARG00020002378	NCBP2	-1.02519	0.0200449
						ENSOARG00020001207	NUDT16	-1.23546	0.0202465
						ENSOARG00020005652	DYNLT1	-0.929682	0.0202676
						ENSOARG00020006801	TSTD3	-0.910449	0.0203149
						ENSOARG00020025361	TCEA1	-0.479613	0.0206147
						ENSOARG00020023978	UBE2K	-0.612078	0.0206394
						ENSOARG00020014063	CIB1	-0.78782	0.0206752
						ENSOARG00020021065	TMEM167A	-1.08628	0.0207805
						ENSOARG00020017500	DDX3X	-0.554128	0.0208862
						ENSOARG00020014635	METAP2	-0.510437	0.0208862
						ENSOARG00020011276	GTF2A1	-0.923765	0.0209616
						ENSOARG00020009104	ACAP2	-0.486537	0.0210123
						ENSOARG00020017101	DBP	-1.00505	0.0211662
						ENSOARG00020007741	BAD	-0.850921	0.0211662
						ENSOARG00020005540	EXOSC4	-0.687172	0.0212804
						ENSOARG00020010787	PSMB2	-0.844811	0.0218779
						ENSOARG00020022690	PSTK	-0.910175	0.0220347
						ENSOARG00020025801	PHLPP1	-1.31527	0.0220779
						ENSOARG00020016517	CSNK1A1	-0.563193	0.0225624
						ENSOARG00020003707	YBX1	-1.33294	0.0226092
						ENSOARG00020024432	LEPROTL1	-0.806422	0.0226092
						ENSOARG00020010008	PRELID3B	-0.62995	0.0226092
						ENSOARG00020018676	CENPW	-1.37982	0.0227292
						ENSOARG00020025420	IGFBP2	-1.545	0.0227479
						ENSOARG00020012292	PKD1L3	-0.444378	0.0227479
						ENSOARG00020006339	RELN	-1.1524	0.0230226
						ENSOARG00020013210	NGDN	-0.44056	0.0233206
						ENSOARG00020017176	CA11	-1.17865	0.023513
						ENSOARG00020002718	DYNC1I2	-0.419581	0.0235348
						ENSOARG00020010979	ZNF432	-0.824816	0.023614
						ENSOARG00020009592	SAP30	-1.0535	0.023824
						ENSOARG00020011458	TMEM45B	-1.30131	0.023883
						ENSOARG00020003175	TMEM183A	-0.484911	0.0243699
						ENSOARG00020012639	MORN3	-1.01414	0.0247102
						ENSOARG00020007043	C11orf58	-0.673791	0.0248033
						ENSOARG00020017767	DNAJC3	-0.465204	0.0248148
						ENSOARG00020000448	C1D	-0.677931	0.0248227
						ENSOARG00020006498	DCTN3	-0.549276	0.0248227
						ENSOARG00020014855	SNRNP25	-0.887415	0.0252177
						ENSOARG00020024007	PAX2	-2.23842	0.0253447
						ENSOARG00020019693	TWSG1	-0.754452	0.0256295
						ENSOARG00020002953	BCL11A	-0.510928	0.0257386
						ENSOARG00020025306	USP1	-0.426444	0.0257386
						ENSOARG00020024033	NUDT21	-0.766726	0.0258025
						ENSOARG00020004238	COPS8	-0.789605	0.0259449
						ENSOARG00020024924	NPM3	-1.12863	0.0261465
						ENSOARG00020014007	AMN	-0.981407	0.0261465
						ENSOARG00020001403	UTP3	-0.586642	0.0261465
						ENSOARG00020016524	TMEM165	-0.523408	0.0261465
						ENSOARG00020015660	PPP1CC	-0.507325	0.0261465
						ENSOARG00020018100	MZB1	-1.24587	0.026175
						ENSOARG00020007133	CSRNP3	-2.17271	0.0261978
						ENSOARG00020002978	MRPL50	-1.43408	0.0262094
						ENSOARG00020014256	CARHSP1	-1.07285	0.0263597
						ENSOARG00020009220	MIR150	-2.34018	0.0264694
						ENSOARG00020000792	CEBPZ	-0.482101	0.0264933
						ENSOARG00020014673	EIF4A3	-0.549029	0.0265768
						ENSOARG00020009448	C12orf66	-0.823891	0.0266056
						ENSOARG00020011331	PRDX2	-0.638387	0.0268061
						ENSOARG00020019360	PAGR1	-0.916179	0.026813
						ENSOARG00020006437	U1	-1.83493	0.0268299
						ENSOARG00020008401	IAH1	-0.553667	0.0268384
						ENSOARG00020024309	MRPL14	-1.12023	0.0268527
						ENSOARG00020013685	FDX1	-0.635409	0.0269616
						ENSOARG00020020364	DCAF13	-0.527206	0.0270021
						ENSOARG00020005814	SSBP1	-0.829782	0.0270614
						ENSOARG00020006411	KIF2A	-0.424052	0.0270614
						ENSOARG00020022261	OAZ1	-0.731397	0.0272851
						ENSOARG00020002550	CADPS2	-1.3354	0.0274929
						ENSOARG00020004723	STYX	-0.509148	0.028015
						ENSOARG00020003939	GPT	-1.20997	0.0280643
						ENSOARG00020006316	H2BC5	-1.96277	0.0282747
						ENSOARG00020014081	NTPCR	-0.740279	0.0283789
						ENSOARG00020016103	ZNHIT2	-0.699747	0.0283789
						ENSOARG00020019585	DCUN1D5	-0.678648	0.0283789
						ENSOARG00020005629	NNT	-0.592397	0.0283789
						ENSOARG00020018304	NIT1	-0.481544	0.0283789
						ENSOARG00020002033	ZNF277	-0.571368	0.028596
						ENSOARG00020012022	ASDURF	-1.08305	0.0287647
						ENSOARG00020005120	SNW1	-2.1199	0.0288636
						ENSOARG00020007558	BTF3L4	-0.741389	0.0289487
						ENSOARG00020020512	TMEM14A	-0.751716	0.0290897
						ENSOARG00020006936	CD52	-1.39873	0.0291276
						ENSOARG00020012608	NUDCD2	-0.894166	0.0296794
						ENSOARG00020025559	CHCHD10	-1.24912	0.029928
						ENSOARG00020007609	PHC1	-0.506577	0.0299375
						ENSOARG00020012189	DPM1	-0.606705	0.0299421
						ENSOARG00020000694	TEX10	-0.417749	0.0299714
						ENSOARG00020012393	tgif1	-0.461438	0.0300647
						ENSOARG00020012507	PDCL3	-0.740924	0.0302916
						ENSOARG00020011167	HPF1	-0.61546	0.0304337
						ENSOARG00020025014	LY86	-0.757866	0.030453
						ENSOARG00020014234	SLC25A4	-0.750237	0.030453
						ENSOARG00020007065	PSMA7	-0.654569	0.030453
						ENSOARG00020009771	CSTF3	-0.447478	0.0305969
						ENSOARG00020024588	RSL24D1	-0.626321	0.030841
						ENSOARG00020021152	LEAP2	-2.30449	0.0309077
						ENSOARG00020023399	GAR1	-0.651024	0.0311835
						ENSOARG00020013013	TVP23B	-0.655862	0.031472
						ENSOARG00020023990	MOSMO	-1.01398	0.0316645
						ENSOARG00020020638	ACTR10	-0.484101	0.0317509
						ENSOARG00020006835	MALSU1	-1.06513	0.0319797
						ENSOARG00020008554	COX7A2L	-0.951681	0.0319797
						ENSOARG00020004624	C14H16orf87	-0.601756	0.0322573
						ENSOARG00020001415	TPM3	-0.580838	0.0324249
						ENSOARG00020016489	RACK1	-0.902487	0.0324254
						ENSOARG00020010196	NOB1	-1.2472	0.0326933
						ENSOARG00020013064	C12orf49	-0.442518	0.0328888
						ENSOARG00020006891	HIST2H2AC	-1.14275	0.0328967
						ENSOARG00020000391	MPLKIP	-0.650211	0.0328967
						ENSOARG00020019984	GTF2A2	-1.33734	0.0329493
						ENSOARG00020014722	C16orf72	-0.556198	0.0329493
						ENSOARG00020016117	CALR3	-1.37266	0.0330065
						ENSOARG00020013961	GOSR1	-0.501448	0.03327
						ENSOARG00020012087	ARFRP1	-0.448396	0.03327
						ENSOARG00020000065	DTYMK	-0.690105	0.0333385
						ENSOARG00020014681	CALM2	-0.750693	0.0333487
						ENSOARG00020017537	LSM12	-0.637663	0.0334459
						ENSOARG00020002709	MRPS35	-0.63374	0.0335127
						ENSOARG00020015764	BZW1	-0.548802	0.0335127
						ENSOARG00020009868	SRGN	-0.883245	0.0337187
						ENSOARG00020013021	CDK2AP2	-0.731525	0.0339509
						ENSOARG00020016606	SULT2B1	-2.20047	0.0342491
						ENSOARG00020021942	TPPP3	-1.31646	0.0344947
						ENSOARG00020012571	PPP2R5E	-0.372499	0.0345118
						ENSOARG00020009701	LACTB2	-0.865773	0.0345933
						ENSOARG00020024586	IFT22	-0.79234	0.0346379
						ENSOARG00020019439	ATP23	-0.662181	0.0350434
						ENSOARG00020023693	PEX7	-0.794731	0.0353711
						ENSOARG00020011202	DAD1	-1.13931	0.0359301
						ENSOARG00020022077	INO80C	-0.562846	0.0360454
						ENSOARG00020014698	NDUFS3	-0.565034	0.03615
						ENSOARG00020010109	MROH9	-1.20883	0.0365132
						ENSOARG00020023606	RPL9	-0.933754	0.0365527
						ENSOARG00020009801	GADD45GIP1	-0.835038	0.0366025
						ENSOARG00020022360	PDAP1	-0.673698	0.0367841
						ENSOARG00020013541	UHRF1BP1L	-0.717476	0.0368603
						ENSOARG00020009165	MACO1	-0.515575	0.0368848
						ENSOARG00020007440	NBEAL1	-0.826347	0.037456
						ENSOARG00020003033	RNF181	-0.560966	0.0374737
						ENSOARG00020025268	C3orf14	-1.69635	0.0376088
						ENSOARG00020006330	CPNE3	-0.930437	0.0376723
						ENSOARG00020026021	TEX264	-0.709122	0.0377616
						ENSOARG00020010821	EIF3H	-0.548462	0.0378553
						ENSOARG00020009930	GADD45A	-0.923172	0.0380048
						ENSOARG00020024422	AGPAT5	-0.612385	0.038192
						ENSOARG00020025054	DLL3	-1.38648	0.0383857
						ENSOARG00020013975	H2AFX	-0.686153	0.0384413
						ENSOARG00020015836	FBL	-0.802164	0.0385909
						ENSOARG00020023026	SSNA1	-0.61093	0.0387403
						ENSOARG00020021198	TTC9C	-1.14682	0.038745
						ENSOARG00020008955	RHBDD3	-1.0306	0.038745
						ENSOARG00020014998	UQCRFS1	-0.887418	0.038745
						ENSOARG00020019001	UCHL5	-0.5039	0.038745
						ENSOARG00020000188	MTX2	-0.607267	0.0388671
						ENSOARG00020021036	DNAJC9	-0.814443	0.0388901
						ENSOARG00020020384	MAPKAPK5	-0.382217	0.0393325
						ENSOARG00020002487	LYRM7	-1.52528	0.039474
						ENSOARG00020024814	MKKS	-0.825417	0.0400066
						ENSOARG00020015169	ZBTB25	-0.750775	0.0400066
						ENSOARG00020022134	GATC	-0.565297	0.0401156
						ENSOARG00020008794	CD3G	-0.962659	0.0402443
						ENSOARG00020002147	PSMG1	-0.624004	0.0403722
						ENSOARG00020017215	PIGK	-0.733319	0.040605
						ENSOARG00020020257	RFX2	-0.633908	0.0413452
						ENSOARG00020020799	CSKMT	-0.97903	0.0414724
						ENSOARG00020021522	RET	-1.28157	0.0414858
						ENSOARG00020008421	SNRPB	-0.630396	0.0415908
						ENSOARG00020017780	LYRM1	-0.842014	0.0422066
						ENSOARG00020017150	EXOSC1	-0.723923	0.0422352
						ENSOARG00020005744	CWC27	-0.517846	0.0422352
						ENSOARG00020008883	L3HYPDH	-0.625454	0.0423631
						ENSOARG00020025584	DERL3	-0.733274	0.0426944
						ENSOARG00020021798	TXN2	-0.728853	0.0430057
						ENSOARG00020026224	NT5M	-0.641829	0.043013
						ENSOARG00020011609	TP53	-0.456486	0.0430597
						ENSOARG00020009403	CCDC34	-0.85375	0.0431846
						ENSOARG00020011673	RWDD4	-0.564716	0.0432322
						ENSOARG00020023424	ZNF22	-0.461268	0.0432322
						ENSOARG00020008141	RRP15	-0.743181	0.0434039
						ENSOARG00020024390	MTDH	-0.403338	0.0434039
						ENSOARG00020006947	VMA21	-0.940869	0.0435115
						ENSOARG00020019885	UHRF1BP1	-0.407065	0.0442438
						ENSOARG00020014115	C2orf69	-1.02087	0.0442806
						ENSOARG00020017952	PAIP2	-0.685888	0.0442854
						ENSOARG00020015745	FXYD1	-2.37586	0.044362
						ENSOARG00020014065	SGPL1	-0.725968	0.0444004
						ENSOARG00020020580	U2	-1.8244	0.0447836
						ENSOARG00020016392	MAPK1IP1L	-0.470774	0.044928
						ENSOARG00020009238	DUSP11	-0.383267	0.045327
						ENSOARG00020019725	PSMA4	-0.577764	0.0454506
						ENSOARG00020004236	CARD9	-1.14459	0.0454578
						ENSOARG00020017340	HSPB11	-0.95338	0.0455928
						ENSOARG00020017064	CACYBP	-0.471414	0.0455928
						ENSOARG00020003928	SMYD3	-0.848901	0.0456826
						ENSOARG00020014011	TTYH1	-0.774242	0.046218
						ENSOARG00020014621	MRPS18C	-0.773951	0.046218
						ENSOARG00020018261	DNAJC18	-0.544411	0.046218
						ENSOARG00020003725	PANK2	-0.481556	0.046218
						ENSOARG00020013931	SUCO	-0.55232	0.0463016
						ENSOARG00020025849	ITGB3BP	-0.558097	0.046381
						ENSOARG00020008451	NUCKS1	-0.491583	0.046381
						ENSOARG00020007941	PLGRKT	-1.03751	0.0464659
						ENSOARG00020014525	ZSWIM9	-1.20841	0.0465824
						ENSOARG00020005021	GAST	-1.17155	0.0467591
						ENSOARG00020021879	DRAP1	-0.646726	0.0467591
						ENSOARG00020000572	RALA	-0.602155	0.0470323
						ENSOARG00020022832	MCUR1	-0.933613	0.047684
						ENSOARG00020025746	ATP6V1E1	-0.441762	0.0477021
						ENSOARG00020026000	UEVLD	-0.85302	0.0477345
						ENSOARG00020015274	ZBTB1	-0.511695	0.0479542
						ENSOARG00020018081	TMEM41B	-0.598222	0.047962
						ENSOARG00020005534	TRIM23	-1.23222	0.04803
						ENSOARG00020021193	RPLP0	-1.01353	0.0481576
						ENSOARG00020013162	APIP	-0.640432	0.0486816
						ENSOARG00020013044	NDST3	-1.23092	0.0487429
						ENSOARG00020007624	INSR	-1.1807	0.0487429
						ENSOARG00020010500	MRPS22	-0.496349	0.0487429
						ENSOARG00020001875	C1orf52	-0.480686	0.0487429
						ENSOARG00020004922	WDR43	-0.357332	0.0491036
						ENSOARG00020018530	UBR1	-0.355264	0.0492714
						ENSOARG00020004977	HDAC2	-0.472771	0.0493918
						ENSOARG00020026356	FLYWCH2	-0.862184	0.049557
						ENSOARG00020015170	MED1	-0.352975	0.049736
						ENSOARG00020001187	UHMK1	-0.651955	0.0498303

## Sheet: B-cell D7
B-cell
Upregulated genes on day 7 post infection						Downregulated genes on day 7 post infection
Gene ID	Gene name	logFC	FDR (q-value)			Gene ID	Gene name	logFC	FDR (q-value)
ENSOARG00020024149	LAP3	2.39474	9.80797e-07			ENSOARG00020007262	WIF1	-3.40631	3.81919e-06
ENSOARG00020001389	PREB	1.62155	3.81919e-06			ENSOARG00020010616	U6	-3.58977	7.93683e-06
ENSOARG00020012552	RCC2	1.49571	3.81919e-06			ENSOARG00020025365	FHIT	-2.42255	8.3837e-06
ENSOARG00020009726	IRF3	1.99007	5.1069e-06			ENSOARG00020023056	C2orf76	-2.21652	8.3837e-06
ENSOARG00020026242	TSR3	1.45466	5.1069e-06			ENSOARG00020009661	GALNT7	-1.3173	8.3837e-06
ENSOARG00020017704	RIC8A	1.62293	5.12781e-06			ENSOARG00020022601	CFAP99	-2.65949	9.5059e-06
ENSOARG00020012414	FKBP4	1.48473	7.93683e-06			ENSOARG00020000415	SVBP	-2.41887	9.5059e-06
ENSOARG00020009609	IRF9	2.14084	7.93683e-06			ENSOARG00020018507	ATP5MC2	-2.14236	9.75789e-06
ENSOARG00020011240	PTOV1	1.96707	7.93683e-06			ENSOARG00020025291	RPS4X	-2.27288	1.15103e-05
ENSOARG00020024831	NLRC5	1.93703	8.3837e-06			ENSOARG00020015790	PIGP	-2.06168	1.15103e-05
ENSOARG00020021459	PGAM5	1.56054	8.3837e-06			ENSOARG00020025896	CABLES1	-2.31409	1.1981e-05
ENSOARG00020000286	RTP4	4.00031	8.3837e-06			ENSOARG00020008397	DPM3	-2.39397	1.2245e-05
ENSOARG00020025634	STAT1	3.07174	9.13414e-06			ENSOARG00020000274	PPIH	-1.87246	1.25654e-05
ENSOARG00020004407	PSMB10	1.58408	9.5059e-06			ENSOARG00020016753	MANEAL	-2.73946	1.35725e-05
ENSOARG00020020574	TAZ	1.31104	9.5059e-06			ENSOARG00020021695	RPL26	-2.22215	1.35725e-05
ENSOARG00020002651	STAT2	2.47408	9.75789e-06			ENSOARG00020017686	CLDN7	-2.4836	1.41967e-05
ENSOARG00020008725	MCL1	1.36348	1.25792e-05			ENSOARG00020022733	FAM166A	-2.48147	1.65653e-05
ENSOARG00020022532	ABCF1	1.16488	1.35725e-05			ENSOARG00020006462	TRPT1	-2.62917	1.78324e-05
ENSOARG00020013336	XAF1	3.16585	1.35725e-05			ENSOARG00020001287	ASB3	-1.86013	1.8034e-05
ENSOARG00020023841	ZNFX1	3.10067	1.35725e-05			ENSOARG00020022265	RPS6	-2.03843	1.90033e-05
ENSOARG00020004939	HSF1	1.26471	1.78324e-05			ENSOARG00020024450	TOB2	-1.59291	1.90033e-05
ENSOARG00020005520	OGFR	1.38686	1.88352e-05			ENSOARG00020025015	ThymB4X	-2.16288	1.91492e-05
ENSOARG00020012152	SLC39A7	1.07728	1.91492e-05			ENSOARG00020009407	TBC1D4	-1.90552	2.03032e-05
ENSOARG00020011604	TOMM34	1.4043	1.99068e-05			ENSOARG00020003579	RPS25	-2.73857	2.09009e-05
ENSOARG00020025421	CDKN2AIP	2.5052	2.01904e-05			ENSOARG00020022772	HCST	-1.92551	2.09009e-05
ENSOARG00020016040	SIGIRR	1.00327	2.01904e-05			ENSOARG00020025494	FAM204A	-1.55996	2.09009e-05
ENSOARG00020014219	TRIM10	1.92856	2.03032e-05			ENSOARG00020011525	ATM	-2.08628	2.38394e-05
ENSOARG00020021832	C11orf68	1.47628	2.04758e-05			ENSOARG00020006950	LSM5	-1.6451	2.58006e-05
ENSOARG00020005732	ALG12	1.32816	2.09009e-05			ENSOARG00020017196	MOSPD3	-1.03703	2.58006e-05
ENSOARG00020000320	IRF1	3.10467	2.09009e-05			ENSOARG00020024464	TBCA	-1.51667	3.01309e-05
ENSOARG00020018788	TRADD	1.02045	2.09009e-05			ENSOARG00020008142	COLEC12	-3.05888	3.11047e-05
ENSOARG00020015618	RNF213	2.71742	2.10267e-05			ENSOARG00020010171	IL6ST	-1.37231	3.11047e-05
ENSOARG00020012211	UBE2L6	3.04908	2.44677e-05			ENSOARG00020010739	GNAS	-1.13431	3.11047e-05
ENSOARG00020000891	eIF2aK2	2.19467	2.48905e-05			ENSOARG00020008050	USP3	-1.00779	3.11047e-05
ENSOARG00020022927	DDX51	1.96392	2.51562e-05			ENSOARG00020000741	RPS27A	-2.29966	3.14146e-05
ENSOARG00020016255	GRWD1	1.65998	2.51562e-05			ENSOARG00020000996	UQCRH	-1.77766	3.14146e-05
ENSOARG00020008491	HSPH1	2.50964	2.51562e-05			ENSOARG00020020036	RPS12	-1.9833	3.14207e-05
ENSOARG00020025187	TAP1	1.55181	2.51562e-05			ENSOARG00020012182	KBTBD3	-1.54126	3.14207e-05
ENSOARG00020011813	BANP	1.4568	3.04793e-05			ENSOARG00020003408	CMC2	-1.60283	3.19511e-05
ENSOARG00020016053	CDK9	1.12446	3.11047e-05			ENSOARG00020021124	UQCRQ	-1.62315	3.21454e-05
ENSOARG00020013783	DNPEP	1.03979	3.11047e-05			ENSOARG00020005238	CP	-1.67741	3.73692e-05
ENSOARG00020014090	DDX41	1.01753	3.19511e-05			ENSOARG00020015274	ZBTB1	-1.28748	3.73692e-05
ENSOARG00020008758	ENSA	1.40796	3.48107e-05			ENSOARG00020019622	SIVA1	-1.58604	4.0562e-05
ENSOARG00020016075	NR1H2	1.15734	3.65968e-05			ENSOARG00020019871	RPL13	-1.61607	4.06372e-05
ENSOARG00020025129	TAP2	1.49917	3.87557e-05			ENSOARG00020023291	RPL22	-1.87391	4.20841e-05
ENSOARG00020016418	DDX39B	0.900491	4.75318e-05			ENSOARG00020023823	CMC1	-1.73876	4.20841e-05
ENSOARG00020004942	SART3	0.883308	4.75318e-05			ENSOARG00020019017	ATP5IF1	-1.75763	4.75318e-05
ENSOARG00020022391	BORCS6	2.33495	4.88901e-05			ENSOARG00020018402	FTH1	-2.32185	4.79441e-05
ENSOARG00020026209	DHRS7B	1.13384	4.88901e-05			ENSOARG00020023089	DBI	-1.8471	4.88901e-05
ENSOARG00020015960	FPGS	1.43706	4.88901e-05			ENSOARG00020002025	RPL24	-1.70682	4.88901e-05
ENSOARG00020019029	RNF19B	1.63082	5.12729e-05			ENSOARG00020000309	SMDT1	-1.46946	4.88901e-05
ENSOARG00020026080	SNAP29	1.31952	5.12729e-05			ENSOARG00020012281	MED31	-1.14933	4.88901e-05
ENSOARG00020025761	TRANK1	2.73908	5.12729e-05			ENSOARG00020007993	RPL37	-2.38326	5.12729e-05
ENSOARG00020017915	SLC25A38	1.11379	5.71079e-05			ENSOARG00020017800	THSD4	-1.5376	5.13949e-05
ENSOARG00020002448	SURF6	1.34362	5.77996e-05			ENSOARG00020023874	PLEKHB1	-1.42196	5.18332e-05
ENSOARG00020003248	DHX58	3.33204	6.15305e-05			ENSOARG00020026005	RPL38	-1.8394	5.24149e-05
ENSOARG00020017031	EIF2B2	1.11056	6.15305e-05			ENSOARG00020000120	SDHAF3	-1.635	5.24269e-05
ENSOARG00020001513	DDX23	1.20308	6.41869e-05			ENSOARG00020016253	ITGAE	-1.51985	5.24269e-05
ENSOARG00020013051	PLIN3	1.10419	6.41869e-05			ENSOARG00020007510	M6PR	-1.00702	5.2707e-05
ENSOARG00020011852	TBC1D10C	0.978027	6.41869e-05			ENSOARG00020014320	EXOC6	-0.893542	5.6996e-05
ENSOARG00020011952	SRP68	0.936149	6.63469e-05			ENSOARG00020011578	IMMP1L	-1.02417	5.71079e-05
ENSOARG00020007884	AEN	1.74683	6.75094e-05			ENSOARG00020013773	C1orf105	-1.67519	5.71738e-05
ENSOARG00020017286	WARS1	1.60569	6.77951e-05			ENSOARG00020014169	MYO1D	-2.2417	5.77996e-05
ENSOARG00020013935	P2RX4	1.06969	6.83222e-05			ENSOARG00020023104	FAM241A	-1.40429	6.41869e-05
ENSOARG00020020808	KAT5	1.05283	6.90662e-05			ENSOARG00020004972	ATP5PF	-1.6609	6.63469e-05
ENSOARG00020016502	CXorf21	2.06132	6.9638e-05			ENSOARG00020012868	C12orf73	-1.68711	6.75711e-05
ENSOARG00020018505	OTUD5	1.20549	6.9638e-05			ENSOARG00020006032	TENT4B	-0.819437	6.75711e-05
ENSOARG00020008832	STRIP1	1.38599	6.9638e-05			ENSOARG00020016123	FAU	-1.96129	6.90662e-05
ENSOARG00020018496	SYNGR2	1.38058	6.9638e-05			ENSOARG00020017391	PDCD5	-1.77264	6.90662e-05
ENSOARG00020022691	TRIM25	1.13456	6.9638e-05			ENSOARG00020022465	U8	-3.08191	6.9638e-05
ENSOARG00020014029	PTGES2	1.44892	7.07452e-05			ENSOARG00020005541	MAGOH	-1.60948	6.9638e-05
ENSOARG00020014111	TRIM26	2.03421	7.34537e-05			ENSOARG00020010106	MRPL52	-1.15084	6.9638e-05
ENSOARG00020012515	NUP62	1.5252	7.35732e-05			ENSOARG00020021969	TMA16	-1.11379	6.9638e-05
ENSOARG00020022716	TMEM156	1.4038	7.35732e-05			ENSOARG00020016704	ATG14	-1.04066	6.9638e-05
ENSOARG00020010522	TSPAN17	1.02846	7.68385e-05			ENSOARG00020003084	FANCL	-0.988284	6.9638e-05
ENSOARG00020018390	NCF1	0.88885	8.23517e-05			ENSOARG00020009182	PCBD2	-1.60011	7.12331e-05
ENSOARG00020017574	OAS2	4.43589	8.23517e-05			ENSOARG00020003844	CKS2	-1.83536	7.3338e-05
ENSOARG00020003417	RNASEL	4.06591	8.26058e-05			ENSOARG00020002953	BCL11A	-1.0117	7.34537e-05
ENSOARG00020022030	SART1	0.894439	8.26058e-05			ENSOARG00020013779	RPL11	-1.86204	7.35732e-05
ENSOARG00020024595	IDO1	4.35401	8.29005e-05			ENSOARG00020008768	MICOS13	-1.69853	7.35751e-05
ENSOARG00020020175	ABCB10	1.14683	8.46727e-05			ENSOARG00020005843	RPS21	-1.91042	7.68385e-05
ENSOARG00020009317	PARP9	1.98753	8.48996e-05			ENSOARG00020014584	ENY2	-1.64018	7.68385e-05
ENSOARG00020025035	F13A1	3.25199	8.49125e-05			ENSOARG00020023501	GNG2	-1.05077	7.68385e-05
ENSOARG00020004787	ARFGAP1	1.27221	8.53226e-05			ENSOARG00020013110	SPRYD7	-1.29338	7.8019e-05
ENSOARG00020020857	TMEM161A	1.22732	8.53226e-05			ENSOARG00020023895	ZP3	-2.16945	8.10669e-05
ENSOARG00020005015	ATG4D	1.07354	8.75903e-05			ENSOARG00020021998	MNT	-2.13294	8.14914e-05
ENSOARG00020022129	TNIP2	1.14222	8.75903e-05			ENSOARG00020019443	BCO2	-2.84751	8.23517e-05
ENSOARG00020022990	F2R	1.96124	8.84645e-05			ENSOARG00020018672	H3F3A	-1.67598	8.23517e-05
ENSOARG00020021366	CCDC71	1.05488	9.08071e-05			ENSOARG00020018597	EIF1B	-1.24976	8.23517e-05
ENSOARG00020020947	ARMC6	1.61657	9.33489e-05			ENSOARG00020010360	NSMCE2	-0.860919	8.23517e-05
ENSOARG00020004130	CYHR1	0.763808	9.33489e-05			ENSOARG00020020899	PFDN1	-1.1282	8.26058e-05
ENSOARG00020008812	IFIT3	5.28521	9.33489e-05			ENSOARG00020011235	SNORD13	-3.21082	8.29005e-05
ENSOARG00020003862	ALG3	1.03395	9.42478e-05			ENSOARG00020015029	TSPEAR	-2.33655	8.29005e-05
ENSOARG00020012170	LGALS3BP	2.64131	9.72097e-05			ENSOARG00020009969	BDH2	-2.01682	8.29005e-05
ENSOARG00020020276	RPA2	1.18055	9.81106e-05			ENSOARG00020016752	NAE1	-1.56744	8.53112e-05
ENSOARG00020013430	TMEM259	1.33251	9.81106e-05			ENSOARG00020009781	RB1	-1.9612	8.55781e-05
ENSOARG00020004964	KEAP1	1.06716	9.8374e-05			ENSOARG00020020197	PSENEN	-1.38741	8.60023e-05
ENSOARG00020010040	FARSA	1.12375	0.000103184			ENSOARG00020010810	C1orf53	-2.28034	8.75903e-05
ENSOARG00020005750	CRELD2	1.6564	0.000107362			ENSOARG00020005659	SNRPG	-1.50032	8.75903e-05
ENSOARG00020021378	DNASE1L1	1.39158	0.000107362			ENSOARG00020008512	ADAM17	-1.48231	8.75903e-05
ENSOARG00020013078	ADPRS	1.01653	0.000108655			ENSOARG00020018668	MLN	-2.9478	9.08071e-05
ENSOARG00020010727	IFIH1	1.57509	0.000109179			ENSOARG00020019997	RBM3	-1.02778	9.08071e-05
ENSOARG00020008481	CSF1	5.41736	0.000112903			ENSOARG00020005039	SLIRP	-1.4756	9.42478e-05
ENSOARG00020012293	SYMPK	1.12446	0.000113172			ENSOARG00020006201	RPL18A	-1.85519	9.8374e-05
ENSOARG00020018673	PIM2	1.54628	0.000113853			ENSOARG00020004173	SLC30A6	-1.19244	9.8374e-05
ENSOARG00020004044	ABCF3	1.04923	0.000115571			ENSOARG00020017142	MRPS14	-1.41251	9.99031e-05
ENSOARG00020002706	MX1	1.92444	0.000115571			ENSOARG00020022771	SNRK	-1.06302	0.000101311
ENSOARG00020025985	TOP3B	1.43074	0.000117145			ENSOARG00020022256	CLYBL	-0.95408	0.0001029
ENSOARG00020002792	PMPCA	0.937151	0.000119472			ENSOARG00020015625	TMEM126A	-1.18098	0.000103184
ENSOARG00020015684	SRSF4	0.734714	0.000122976			ENSOARG00020009385	ABRACL	-1.66454	0.000108617
ENSOARG00020006842	AMPD2	1.16069	0.000123312			ENSOARG00020020709	ATG10	-1.14397	0.000108617
ENSOARG00020009785	ELL3	1.25088	0.000123805			ENSOARG00020024196	TMA7	-2.01971	0.00010863
ENSOARG00020026472	DNAJA3	0.892891	0.000127965			ENSOARG00020005226	CHRAC1	-1.14027	0.00010863
ENSOARG00020022503	RNF4	0.758372	0.000127965			ENSOARG00020004782	CPEB2	-1.67489	0.000110939
ENSOARG00020003581	RBCK1	0.993046	0.000128284			ENSOARG00020010638	SDK1	-1.64242	0.000110939
ENSOARG00020026092	CYBC1	0.954451	0.000134748			ENSOARG00020018431	UQCC2	-1.61814	0.000110939
ENSOARG00020002805	DMAP1	1.00785	0.000134748			ENSOARG00020020618	U2	-3.68505	0.000112366
ENSOARG00020006218	TCP1	0.700516	0.000137897			ENSOARG00020012764	RPS25	-1.80128	0.000115571
ENSOARG00020003712	TRIB3	1.11591	0.000137897			ENSOARG00020018834	GLRX2	-1.34672	0.000116761
ENSOARG00020009946	PGS1	1.20986	0.000142427			ENSOARG00020025228	PIN4	-1.45231	0.000122273
ENSOARG00020021024	IFI6	3.02822	0.000144487			ENSOARG00020014977	VPS29	-0.860696	0.000122591
ENSOARG00020020226	PNPLA7	1.73154	0.000144487			ENSOARG00020019616	PTS	-1.3352	0.000122976
ENSOARG00020000987	TTLL12	1.27702	0.000145116			ENSOARG00020004330	FMC1	-1.57876	0.000123312
ENSOARG00020018640	UBA7	2.44518	0.000146764			ENSOARG00020014722	C16orf72	-1.08162	0.000123312
ENSOARG00020010131	LRRC61	1.37567	0.000147251			ENSOARG00020005775	DNAJC19	-0.973306	0.000124219
ENSOARG00020009597	RCE1	0.833448	0.000147251			ENSOARG00020013894	NDUFA12	-1.49412	0.000127965
ENSOARG00020012012	ZGPAT	0.813849	0.000147251			ENSOARG00020020337	DCTPP1	-1.46129	0.000128516
ENSOARG00020019649	YARS1	1.03522	0.000149632			ENSOARG00020019900	PEBP4	-2.18156	0.000131319
ENSOARG00020003820	AP5S1	1.1995	0.000153201			ENSOARG00020007824	C1orf54	-1.81988	0.000131561
ENSOARG00020014075	MOV10	1.15611	0.000154272			ENSOARG00020009884	EXD1	-1.58841	0.000131561
ENSOARG00020006945	DPP3	0.912069	0.000159571			ENSOARG00020003030	OSBPL8	-0.974632	0.000137743
ENSOARG00020017181	FAM98C	0.813277	0.000159571			ENSOARG00020020454	RPL36AL	-1.53999	0.000137897
ENSOARG00020025004	TLR8	1.48708	0.000159571			ENSOARG00020019597	ILRUN	-0.727225	0.000142273
ENSOARG00020015022	NOC2L	0.801371	0.000160964			ENSOARG00020003443	ITGA2	-0.9225	0.000144237
ENSOARG00020002738	TBRG4	0.931228	0.000161217			ENSOARG00020002905	H2AZ2	-1.30357	0.000144492
ENSOARG00020021585	SGTA	0.818754	0.000162658			ENSOARG00020008933	CCDC58	-1.40394	0.000147251
ENSOARG00020023991	STAT3	0.830403	0.000162658			ENSOARG00020002061	TPK1	-1.62121	0.000149632
ENSOARG00020004874	AHSA1	1.08295	0.00017289			ENSOARG00020020043	SF3B6	-1.27113	0.000149632
ENSOARG00020019810	TRAFD1	1.17252	0.000173044			ENSOARG00020015586	FAM133B	-1.02556	0.000149632
ENSOARG00020008718	WRNIP1	1.02028	0.000173722			ENSOARG00020023331	BRI3	-1.25476	0.000153201
ENSOARG00020005964	RRP1	0.795078	0.000174076			ENSOARG00020021137	SLC16A11	-1.90667	0.000154225
ENSOARG00020016461	COPG1	0.95746	0.000176218			ENSOARG00020015435	PNPLA8	-0.873994	0.000154225
ENSOARG00020005662	ENTPD6	0.933986	0.000178548			ENSOARG00020022969	SMIM26	-1.91278	0.000154272
ENSOARG00020004065	THAP11	1.7085	0.000178548			ENSOARG00020012320	RPL31	-1.70986	0.000154272
ENSOARG00020011892	IL15	1.83689	0.000181411			ENSOARG00020011207	CREM	-1.34417	0.000154272
ENSOARG00020003141	SPOUT1	1.28831	0.000181774			ENSOARG00020017979	RPL17	-2.46478	0.000159571
ENSOARG00020000168	PTCD3	0.967538	0.000184048			ENSOARG00020007663	ZFYVE9	-1.80937	0.000159571
ENSOARG00020022040	CFP	3.31125	0.000187756			ENSOARG00020021579	RPL27A	-1.79615	0.000159571
ENSOARG00020006720	CMPK2	4.47374	0.000190502			ENSOARG00020025217	NDUFC2	-1.67392	0.000159571
ENSOARG00020004775	ADPGK	1.03778	0.000198152			ENSOARG00020002018	LSM8	-1.36665	0.000159571
ENSOARG00020014535	EHD4	1.08643	0.000198152			ENSOARG00020012267	NME9	-1.55181	0.000159651
ENSOARG00020024387	TWNK	1.16745	0.000198152			ENSOARG00020017281	EPHB1	-2.57418	0.000160884
ENSOARG00020018340	MCM2	1.56807	0.000202906			ENSOARG00020007295	SH3BGRL3	-1.51558	0.000160964
ENSOARG00020015762	UNC45A	1.33765	0.000202906			ENSOARG00020017340	HSPB11	-1.96688	0.000161149
ENSOARG00020006110	EPSTI1	1.45107	0.000206687			ENSOARG00020001904	MGST3	-1.5963	0.000161217
ENSOARG00020008303	JAML	1.21372	0.000206687			ENSOARG00020009554	TAF10	-0.870476	0.000162226
ENSOARG00020009413	XAB2	0.933689	0.000207898			ENSOARG00020004493	MZT2B	-1.48063	0.000165302
ENSOARG00020021421	IFI35	1.28448	0.000208198			ENSOARG00020024391	METTL9	-1.43586	0.00017289
ENSOARG00020025144	YWHAH	1.09024	0.000209715			ENSOARG00020013638	PICALM	-1.16313	0.00017341
ENSOARG00020018440	CCND1	2.03641	0.000211203			ENSOARG00020018853	ETV2	-2.32489	0.000173551
ENSOARG00020009920	MAEA	0.940917	0.000211203			ENSOARG00020004781	GTF2H5	-1.94244	0.000173722
ENSOARG00020013392	VPS11	0.838266	0.000213061			ENSOARG00020020432	U2	-3.76366	0.000174076
ENSOARG00020017744	BAK1	1.19623	0.000213848			ENSOARG00020005870	RNF180	-2.00371	0.000174076
ENSOARG00020012664	HSPCA	1.39635	0.000214342			ENSOARG00020004837	ACRBP	-1.72981	0.000177556
ENSOARG00020023382	MORF4L2	1.32928	0.000214342			ENSOARG00020004328	ZDHHC20	-0.866699	0.000179881
ENSOARG00020002675	MX2	5.31528	0.000214407			ENSOARG00020022897	BCL7C	-1.13094	0.000181206
ENSOARG00020026299	NUBP2	0.970936	0.000214664			ENSOARG00020001461	COMMD1	-1.0574	0.000181411
ENSOARG00020016150	PES1	0.787934	0.000216753			ENSOARG00020020580	U2	-4.07857	0.000181853
ENSOARG00020021961	TMEM222	0.694823	0.000216753			ENSOARG00020008582	RPL35	-1.79114	0.00018267
ENSOARG00020013844	DDAH2	1.26249	0.000217483			ENSOARG00020025690	RAB2A	-0.820569	0.00018267
ENSOARG00020014503	PRPSAP1	1.07682	0.000217483			ENSOARG00020003172	EREG	-2.2792	0.000184048
ENSOARG00020001768	TDRD7	1.41877	0.000219412			ENSOARG00020000319	NDUFA6	-1.41868	0.000184359
ENSOARG00020009662	RGS19	0.800818	0.000223504			ENSOARG00020005592	SARNP	-1.18692	0.000186749
ENSOARG00020019816	IFI44	3.27175	0.000223969			ENSOARG00020011522	SNRPD2	-1.52541	0.000189869
ENSOARG00020009148	SP110	0.945303	0.000223969			ENSOARG00020026066	DOCK3	-3.39925	0.000194086
ENSOARG00020009628	STXBP2	0.800264	0.000223969			ENSOARG00020001205	GNG5	-1.74275	0.000198152
ENSOARG00020024057	STAT5A	1.14907	0.000225934			ENSOARG00020005433	PIGF	-0.997308	0.000202325
ENSOARG00020010690	NUGGC	1.22387	0.00023383			ENSOARG00020014689	RPLP1	-1.72131	0.000202906
ENSOARG00020009492	WIPI2	0.735121	0.00023383			ENSOARG00020009730	SYF2	-0.9655	0.000202906
ENSOARG00020008294	NACC1	1.32923	0.000236822			ENSOARG00020015523	TOMM20	-1.11954	0.00020455
ENSOARG00020016882	LMAN2L	1.15901	0.000238602			ENSOARG00020017176	CA11	-2.04516	0.000205318
ENSOARG00020012297	FBXW9	1.38816	0.000240522			ENSOARG00020007019	PFDN5	-1.39134	0.000206229
ENSOARG00020016252	HSPA9	0.823347	0.000240522			ENSOARG00020003307	RPS12	-1.81427	0.000206687
ENSOARG00020015909	MGAT1	1.21071	0.000240522			ENSOARG00020022047	UBAC2	-1.12129	0.000206687
ENSOARG00020025208	TADA3	0.703487	0.000242675			ENSOARG00020015967	EIF1AX	-1.18226	0.000208705
ENSOARG00020026277	DRG2	0.849783	0.000243417			ENSOARG00020003333	MOCS2	-1.28991	0.00020995
ENSOARG00020020240	NR2C2AP	0.936375	0.00025028			ENSOARG00020018738	S100A11	-1.97254	0.000210919
ENSOARG00020000385	TRAF2	1.25226	0.000256689			ENSOARG00020024460	SPCS1	-1.43144	0.000211203
ENSOARG00020000111	HDLBP	0.900114	0.000261665			ENSOARG00020014149	EPC1	-1.42227	0.000211203
ENSOARG00020002897	RNF20	0.921298	0.000263356			ENSOARG00020001812	FNBP1	-0.901851	0.000211203
ENSOARG00020005466	CPT2	1.11811	0.000268517			ENSOARG00020002353	SNX13	-0.920809	0.000214664
ENSOARG00020012223	CANT1	1.38736	0.000274403			ENSOARG00020014930	DAB2IP	-2.06331	0.000217483
ENSOARG00020005100	KRI1	1.09435	0.000274403			ENSOARG00020017081	CMC4	-1.47332	0.000217483
ENSOARG00020010718	NAMPT	1.19354	0.000275816			ENSOARG00020018385	SVIL	-0.873487	0.000217483
ENSOARG00020008697	SLC27A4	1.3378	0.000280362			ENSOARG00020003203	SNX14	-0.678622	0.000220306
ENSOARG00020017886	TMC6	1.18947	0.000280362			ENSOARG00020017190	RPL36A	-1.8493	0.000223969
ENSOARG00020001735	HAX1	1.03276	0.000281384			ENSOARG00020006302	RP9	-1.35849	0.000223969
ENSOARG00020026143	E4F1	1.1618	0.000283334			ENSOARG00020004477	SAP18	-1.21207	0.000223969
ENSOARG00020008425	XBP1	1.65127	0.000285549			ENSOARG00020016188	RSBN1	-0.946663	0.000223969
ENSOARG00020006923	GBP5	2.12205	0.000286283			ENSOARG00020008115	HNRNPH3	-0.907673	0.000223969
ENSOARG00020004534	CARS2	0.969933	0.000289324			ENSOARG00020017715	GIN1	-0.852401	0.000223969
ENSOARG00020007578	RER1	0.779877	0.000299993			ENSOARG00020011487	SUZ12	-0.835255	0.000223969
ENSOARG00020010446	TRIM28	0.846012	0.000300118			ENSOARG00020003246	NDUFS4	-1.22992	0.000224833
ENSOARG00020006264	JAK3	1.41852	0.000318083			ENSOARG00020013109	CDH12	-3.52751	0.000225934
ENSOARG00020021973	TJAP1	1.66335	0.000319337			ENSOARG00020000833	CEBPZOS	-1.94743	0.000226037
ENSOARG00020023466	STX4	0.807325	0.000323156			ENSOARG00020002367	NDUFB4	-1.80644	0.000232815
ENSOARG00020026384	EPN2	1.04888	0.000326541			ENSOARG00020020522	U2	-3.29466	0.00023383
ENSOARG00020025627	HEXIM1	1.25351	0.000328183			ENSOARG00020021120	CLDN4	-2.894	0.00023383
ENSOARG00020011690	ABHD8	1.24069	0.00033157			ENSOARG00020013544	DYNLRB1	-1.5141	0.00023383
ENSOARG00020022759	ARIH2	0.770012	0.000334852			ENSOARG00020007343	CDKN2AIPNL	-1.49427	0.00023383
ENSOARG00020000066	ATG4B	1.05411	0.000334852			ENSOARG00020021614	CPS1	-3.05685	0.000235253
ENSOARG00020005151	SLC17A9	1.05182	0.000334852			ENSOARG00020019081	NCOA7	-0.90318	0.000235253
ENSOARG00020006297	SRRD	1.14891	0.000334852			ENSOARG00020007055	FAM172A	-0.891404	0.000236822
ENSOARG00020019714	TARS	0.885383	0.000334852			ENSOARG00020021935	UXT	-1.2879	0.000238245
ENSOARG00020017733	FTSJ3	1.2409	0.000339309			ENSOARG00020019836	MTRNR2L3	-2.68161	0.000240522
ENSOARG00020005321	CREB3	0.890675	0.000342767			ENSOARG00020008561	SYCP3	-1.89098	0.000240522
ENSOARG00020010917	CDC34	1.08812	0.000349995			ENSOARG00020003217	OGDH	-1.19367	0.000240522
ENSOARG00020010548	SLC1A5	1.68338	0.000349995			ENSOARG00020009589	ATP13A3	-0.979022	0.000241755
ENSOARG00020023711	COASY	0.835645	0.000350817			ENSOARG00020006891	HIST2H2AC	-2.04175	0.000243417
ENSOARG00020008352	PAFAH2	0.791492	0.000356287			ENSOARG00020024761	FAM214A	-0.804212	0.000243417
ENSOARG00020021466	HSPA4	0.939836	0.000358676			ENSOARG00020022560	NDUFA2	-1.6046	0.000256689
ENSOARG00020007961	PRPF3	0.803003	0.000366846			ENSOARG00020018861	NRG2	-2.7097	0.000258551
ENSOARG00020022197	YIPF3	0.871313	0.000366846			ENSOARG00020006761	GTF2F2	-0.734004	0.000261665
ENSOARG00020002047	ASB6	1.07247	0.000368792			ENSOARG00020024597	JMJD1C	-0.916143	0.00026256
ENSOARG00020015627	PEX2	1.08052	0.000370029			ENSOARG00020002417	CKS1B	-1.35473	0.000263659
ENSOARG00020007255	TSEN54	0.855154	0.000370029			ENSOARG00020008638	BMX	-1.24321	0.000264733
ENSOARG00020009009	SQOR	1.11787	0.000370185			ENSOARG00020008993	NEDD8	-1.43267	0.000280362
ENSOARG00020020119	TBC1D10B	1.01188	0.000372712			ENSOARG00020011245	SLC2A3	-1.45702	0.000283585
ENSOARG00020024847	GPAT4	0.917115	0.000374793			ENSOARG00020015083	NUPR2	-2.32063	0.000285549
ENSOARG00020002204	TRMU	0.890122	0.000374793			ENSOARG00020022299	SS18L2	-1.84352	0.000285549
ENSOARG00020005374	APMAP	1.04098	0.000375749			ENSOARG00020001248	NDUFA4	-1.72611	0.000285549
ENSOARG00020005203	HGH1	1.40733	0.000383279			ENSOARG00020015528	CCNK	-1.10155	0.000285549
ENSOARG00020018061	RCC1L	0.903434	0.000383279			ENSOARG00020013150	CLTC	-0.767295	0.000285549
ENSOARG00020014013	SQSTM1	0.891624	0.000383279			ENSOARG00020004308	UBA52	-1.43765	0.000286283
ENSOARG00020022666	CASP7	1.16078	0.000383768			ENSOARG00020024620	NDUFA5	-1.32196	0.000303997
ENSOARG00020008163	RNF25	0.78375	0.000384217			ENSOARG00020000536	CYCS	-1.5788	0.000307478
ENSOARG00020008805	SLC35E2B	0.934797	0.000385932			ENSOARG00020007874	SPC24	-2.79004	0.000318083
ENSOARG00020011404	RNF126	0.829951	0.000386086			ENSOARG00020023734	KIAA1143	-0.883141	0.000318083
ENSOARG00020015074	RHBDF2	1.32728	0.000389909			ENSOARG00020024169	RBX1	-1.03022	0.000319419
ENSOARG00020022884	ACOT7	1.30826	0.000400044			ENSOARG00020003974	WASL	-1.15331	0.000322463
ENSOARG00020022696	AP3D1	1.10791	0.000404276			ENSOARG00020022153	LSM7	-1.37814	0.000328183
ENSOARG00020008771	IFIT2	4.46754	0.000408541			ENSOARG00020007160	H1-2	-1.83885	0.000334852
ENSOARG00020021465	THOP1	1.48663	0.000417556			ENSOARG00020006142	TRAPPC6A	-1.11679	0.000334852
ENSOARG00020022133	TSR1	0.815683	0.000417671			ENSOARG00020008870	LACTB	-0.819045	0.000334852
ENSOARG00020007654	ITGB7	1.2937	0.000421833			ENSOARG00020022569	ADAM32	-1.70159	0.0003366
ENSOARG00020012295	ITFG2	0.729832	0.000425596			ENSOARG00020015180	CENPS	-1.2251	0.0003366
ENSOARG00020020233	TAF6	0.638441	0.000431245			ENSOARG00020023880	AMOTL1	-1.20106	0.000342767
ENSOARG00020005394	IFFO1	1.36392	0.000436284			ENSOARG00020021572	DCDC2B	-1.34259	0.000343605
ENSOARG00020006028	MCTP2	1.62776	0.000439972			ENSOARG00020011605	KLF13	-0.91936	0.000349995
ENSOARG00020001726	MOGS	1.45223	0.000440328			ENSOARG00020013533	NFIB	-3.10655	0.000350699
ENSOARG00020006386	B3GNT3	1.41858	0.000440541			ENSOARG00020005931	CAMKMT	-0.95305	0.000350699
ENSOARG00020005934	RELB	1.02391	0.000441133			ENSOARG00020004613	ZNF800	-0.709097	0.000350817
ENSOARG00020008859	UTP4	0.851876	0.000456601			ENSOARG00020004965	SOX5	-1.13598	0.00035623
ENSOARG00020026115	ISG20L2	1.08768	0.00045844			ENSOARG00020013013	TVP23B	-1.08614	0.000358676
ENSOARG00020001996	DOK1	0.953759	0.000458588			ENSOARG00020001547	CIR1	-1.08413	0.000358676
ENSOARG00020010312	GBA	1.07445	0.000468197			ENSOARG00020019709	NDUFA13	-1.49459	0.000366846
ENSOARG00020014334	ISG15	4.54488	0.000470092			ENSOARG00020001317	SCAF4	-0.712566	0.000366846
ENSOARG00020022518	TMCO6	0.700629	0.000479594			ENSOARG00020015562	CIRBP	-0.947853	0.000368792
ENSOARG00020018378	ACOX3	0.801568	0.00047969			ENSOARG00020005791	SREK1IP1	-1.49515	0.000369687
ENSOARG00020005715	IL12RB1	1.45033	0.000479775			ENSOARG00020016851	C1orf122	-1.14384	0.000369687
ENSOARG00020008674	NAGPA	0.913178	0.000479775			ENSOARG00020020473	U2	-3.28753	0.000370185
ENSOARG00020025947	RAVER2	0.855772	0.000479775			ENSOARG00020015664	CREB1	-0.880283	0.000375749
ENSOARG00020021844	HNRNPF	0.919776	0.000479956			ENSOARG00020020538	U2	-3.61576	0.000379804
ENSOARG00020013298	PMEPA1	2.01855	0.000479956			ENSOARG00020016493	DLGAP5	-2.81701	0.000383279
ENSOARG00020023529	MPI	1.28731	0.000485539			ENSOARG00020025848	BCL2	-1.00622	0.000383279
ENSOARG00020011594	NAT10	0.8987	0.000485539			ENSOARG00020024383	SSR4	-1.47704	0.000383768
ENSOARG00020016028	IL7	1.13258	0.000486062			ENSOARG00020020611	RBM27	-0.892199	0.000384765
ENSOARG00020023619	PINK1	0.68066	0.000486062			ENSOARG00020013044	NDST3	-2.35734	0.000385932
ENSOARG00020011521	PLOD1	1.31318	0.000486062			ENSOARG00020025785	RPL32	-1.60751	0.000385932
ENSOARG00020021926	HPS1	0.991881	0.000486492			ENSOARG00020019799	SELENOM	-1.33018	0.000385932
ENSOARG00020020178	GDI1	1.03743	0.000489783			ENSOARG00020012208	TMEM30A	-0.709057	0.000386086
ENSOARG00020024419	MCM4	1.19779	0.000489783			ENSOARG00020002902	RPS8	-1.37874	0.000388344
ENSOARG00020017586	SEC61A1	0.86839	0.000489783			ENSOARG00020008172	ATP5MD	-1.8468	0.000389909
ENSOARG00020020662	TMEM106A	1.16761	0.000490147			ENSOARG00020023847	MCEE	-1.31014	0.000394736
ENSOARG00020007892	POLR1G	1.68701	0.000501098			ENSOARG00020021349	ELOVL5	-0.709309	0.000399097
ENSOARG00020008465	RBM14	1.16886	0.000515121			ENSOARG00020018272	VTI1A	-0.697988	0.000400016
ENSOARG00020010808	RPAP1	0.906622	0.000522223			ENSOARG00020020863	RAMAC	-1.22183	0.000400044
ENSOARG00020026305	LLGL1	0.986326	0.000525375			ENSOARG00020001026	LEKR1	-1.2147	0.000400044
ENSOARG00020021375	NAP1L4	0.675737	0.000525375			ENSOARG00020009771	CSTF3	-0.719903	0.000408541
ENSOARG00020007452	ACP5	0.808688	0.000528931			ENSOARG00020021575	DTHD1	-4.30119	0.000417384
ENSOARG00020013000	MAT2B	0.807578	0.000531457			ENSOARG00020020513	U2	-3.17143	0.000417858
ENSOARG00020024664	POLL	1.02557	0.000534865			ENSOARG00020005455	ROMO1	-1.45889	0.000421833
ENSOARG00020000911	ELOVL1	1.12489	0.000541644			ENSOARG00020011276	GTF2A1	-1.38007	0.000421833
ENSOARG00020006278	ADRM1	0.672547	0.000548545			ENSOARG00020015641	CDK6	-1.06674	0.000421833
ENSOARG00020019340	TTC4	0.733314	0.000548545			ENSOARG00020015887	ZFYVE16	-0.836021	0.000421833
ENSOARG00020012750	CD163	3.67477	0.000549362			ENSOARG00020025882	RIOK3	-0.821517	0.000421833
ENSOARG00020018542	USP21	0.735796	0.000550237			ENSOARG00020021718	U2	-3.29786	0.00042588
ENSOARG00020025962	CHCHD4	0.834881	0.000550655			ENSOARG00020024901	CENPM	-1.61698	0.000428562
ENSOARG00020019834	APEH	0.818202	0.000559985			ENSOARG00020023594	FAM76B	-0.792562	0.000430584
ENSOARG00020020736	INTS5	1.13013	0.000563418			ENSOARG00020005652	DYNLT1	-1.38091	0.000430659
ENSOARG00020023839	TMEM129	1.01864	0.000564573			ENSOARG00020006561	MICOS10	-1.3712	0.000438538
ENSOARG00020004931	LPAR5	2.12823	0.000568742			ENSOARG00020022399	CHCHD1	-1.40413	0.000440541
ENSOARG00020013909	MYBBP1A	1.24557	0.000568742			ENSOARG00020005393	MPHOSPH8	-0.829119	0.000445807
ENSOARG00020025311	PCYT2	0.960266	0.000568742			ENSOARG00020000538	ATP5MC3	-1.44106	0.000450045
ENSOARG00020014983	RAD52	0.611276	0.000568742			ENSOARG00020024427	GRPEL2	-0.638364	0.000458588
ENSOARG00020000074	STK25	1.39633	0.000568742			ENSOARG00020018676	CENPW	-2.10672	0.000468197
ENSOARG00020020564	RANBP3	0.812781	0.000579949			ENSOARG00020001049	FNIP1	-1.04646	0.000469725
ENSOARG00020010836	CHID1	0.727506	0.000580683			ENSOARG00020016893	MBD2	-0.797293	0.000470707
ENSOARG00020018465	WDR73	0.916014	0.000581556			ENSOARG00020006410	CNOT6L	-0.849862	0.000479775
ENSOARG00020016996	TRIM52	0.966089	0.000592732			ENSOARG00020006921	HIST2H2AB	-2.2538	0.000485539
ENSOARG00020008002	ZDHHC24	1.00969	0.000597867			ENSOARG00020020971	TMPRSS12	-1.62064	0.000486062
ENSOARG00020005334	PLSCR1	3.48679	0.000608512			ENSOARG00020018335	ANAPC13	-1.35636	0.000486062
ENSOARG00020018447	TMC8	1.23892	0.000623602			ENSOARG00020018342	SRPX2	-2.36775	0.000486492
ENSOARG00020015016	SBNO2	1.38114	0.000625453			ENSOARG00020021807	C18orf21	-0.953676	0.000486492
ENSOARG00020010021	ARFGAP2	0.953851	0.000628243			ENSOARG00020001116	RWDD3	-1.23219	0.000487778
ENSOARG00020006674	MTG2	0.941633	0.000632021			ENSOARG00020010031	SUB1	-1.19184	0.000496294
ENSOARG00020024109	PAAF1	0.744256	0.000641633			ENSOARG00020009257	RICTOR	-0.91179	0.000501098
ENSOARG00020013169	TMEM115	1.13812	0.000647953			ENSOARG00020009670	NDUFB6	-1.4579	0.000509777
ENSOARG00020010198	PSMD3	0.723683	0.00064933			ENSOARG00020022100	ZNF706	-0.856958	0.000509777
ENSOARG00020023542	TEPSIN	1.2295	0.000650711			ENSOARG00020025087	ZEB2	-0.761281	0.000509777
ENSOARG00020014768	ATG101	1.47489	0.000651753			ENSOARG00020007309	XRN1	-0.641345	0.000518837
ENSOARG00020006248	MLYCD	1.06489	0.000651753			ENSOARG00020015489	TOMM6	-1.11847	0.000519238
ENSOARG00020011230	TRIM21	1.22646	0.000657628			ENSOARG00020012393	tgif1	-0.71457	0.000522239
ENSOARG00020022799	TUBB4B	1.06669	0.000662743			ENSOARG00020014835	PARD3	-2.3808	0.000525375
ENSOARG00020000276	NAGA	0.867433	0.000670021			ENSOARG00020004770	COCH	-1.33387	0.000525375
ENSOARG00020007574	GLE1	0.759038	0.000672451			ENSOARG00020023530	MAP3K5	-0.756931	0.000530317
ENSOARG00020025914	MYD88	1.45822	0.000673038			ENSOARG00020019809	CPEB4	-0.866685	0.000539316
ENSOARG00020022965	TIFA	2.88477	0.000674444			ENSOARG00020022583	UGCG	-1.32233	0.000539381
ENSOARG00020003631	SLC37A1	0.940988	0.000676932			ENSOARG00020024683	GMFG	-1.03239	0.000549362
ENSOARG00020014804	CHORDC1	0.937449	0.000677383			ENSOARG00020025367	SNRPB2	-0.772533	0.000549362
ENSOARG00020022353	TBL2	1.2511	0.000677794			ENSOARG00020019003	COX6B1	-1.37762	0.000550237
ENSOARG00020000052	TOE1	0.737835	0.000677794			ENSOARG00020015473	SPA17	-1.85491	0.000556514
ENSOARG00020012422	AGRN	5.22623	0.000686412			ENSOARG00020006449	U1	-2.49978	0.000559985
ENSOARG00020007405	TRIM38	1.02913	0.000688287			ENSOARG00020012147	ATP5ME	-1.41069	0.000559985
ENSOARG00020026016	PPIL2	0.913854	0.000694895			ENSOARG00020006185	SON	-0.812613	0.000559985
ENSOARG00020014199	CCDC22	0.71873	0.00069996			ENSOARG00020002756	TMSB10	-1.44311	0.000560023
ENSOARG00020005850	SLC2A8	1.24199	0.000705787			ENSOARG00020007509	U1	-2.96471	0.000563418
ENSOARG00020012059	GATD1	1.19006	0.000714157			ENSOARG00020005966	MXD1	-1.55186	0.000563418
ENSOARG00020002166	PPM1G	0.853181	0.000715415			ENSOARG00020001492	NUF2	-1.17975	0.000563418
ENSOARG00020002694	IL23A	1.1079	0.000716591			ENSOARG00020009104	ACAP2	-0.694699	0.000563418
ENSOARG00020021075	BATF3	2.76472	0.000723272			ENSOARG00020020993	MARCHF6	-0.679815	0.000564829
ENSOARG00020011413	CAPRIN1	0.735916	0.000727602			ENSOARG00020011632	CYTH1	-0.889438	0.000571297
ENSOARG00020019131	GMPPB	1.11341	0.000727602			ENSOARG00020009584	C15orf61	-1.48696	0.000581556
ENSOARG00020023691	IL16	1.21711	0.000727602			ENSOARG00020001867	STMP1	-1.37593	0.000581556
ENSOARG00020002700	DPH2	1.28258	0.000729642			ENSOARG00020005228	WBP4	-1.01122	0.000583402
ENSOARG00020024306	CRELD1	1.02561	0.000730022			ENSOARG00020003003	MPC2	-1.40695	0.000585157
ENSOARG00020001596	SHMT2	0.832647	0.000733339			ENSOARG00020025021	ANAPC10	-0.77685	0.000588873
ENSOARG00020018415	ELMO2	1.07935	0.000733605			ENSOARG00020024956	RPS16	-1.59367	0.000589464
ENSOARG00020019857	BSND	3.435	0.000734402			ENSOARG00020024814	MKKS	-1.34632	0.000589464
ENSOARG00020024151	MTCH1	0.959254	0.000734402			ENSOARG00020024776	THOC7	-0.922126	0.000591878
ENSOARG00020004798	SIGMAR1	0.946912	0.00073601			ENSOARG00020022077	INO80C	-0.891444	0.000596204
ENSOARG00020011401	CERS2	0.830102	0.000738993			ENSOARG00020020261	GABARAPL2	-0.983912	0.000615635
ENSOARG00020019361	ERLIN2	1.13278	0.000744764			ENSOARG00020008824	DDX46	-0.827271	0.000615635
ENSOARG00020011701	KLHL3	0.762067	0.000744764			ENSOARG00020010775	UTP23	-0.942173	0.000619537
ENSOARG00020019991	MCM3	0.91019	0.000744764			ENSOARG00020023796	ARRDC3	-1.52237	0.0006215
ENSOARG00020009838	PRPF6	0.875648	0.000751284			ENSOARG00020020850	NDUFA11	-1.26647	0.000628243
ENSOARG00020020833	DEDD2	0.908946	0.000757851			ENSOARG00020020757	IPMK	-0.996082	0.00063742
ENSOARG00020025265	INTS4	0.700333	0.000757851			ENSOARG00020021144	CLDN3	-2.18406	0.000639684
ENSOARG00020006711	RIPK1	1.03152	0.000769794			ENSOARG00020020214	MRPL41	-1.35714	0.000639684
ENSOARG00020017219	DNAH12	1.14627	0.000772228			ENSOARG00020004998	COX20	-1.13186	0.000650711
ENSOARG00020025189	SLC25A11	0.946607	0.000779611			ENSOARG00020010130	ALKBH6	-1.15246	0.000651753
ENSOARG00020009433	ATAD3A	1.0122	0.000784177			ENSOARG00020002569	DHX36	-0.78824	0.000663971
ENSOARG00020003196	ACD	0.636645	0.000793177			ENSOARG00020014701	RPS25	-1.92475	0.000666442
ENSOARG00020008113	UBAP1	1.03831	0.000794203			ENSOARG00020012589	GARRE1	-0.922975	0.000670021
ENSOARG00020020716	BAG2	1.28191	0.000801092			ENSOARG00020018423	TCF7L2	-1.15228	0.000671981
ENSOARG00020003543	CRNKL1	0.708237	0.000801092			ENSOARG00020014065	SGPL1	-1.19262	0.000672451
ENSOARG00020009321	SCO2	1.40585	0.000802853			ENSOARG00020021848	U4	-3.60986	0.000674444
ENSOARG00020018654	CACTIN	1.0367	0.000803929			ENSOARG00020006801	TSTD3	-1.26834	0.000674951
ENSOARG00020009659	PDIA3	0.88115	0.000806545			ENSOARG00020003793	HNRNPK	-0.850592	0.000674951
ENSOARG00020020862	CSNK1G2	0.76533	0.000806658			ENSOARG00020004624	C14H16orf87	-0.913601	0.000677383
ENSOARG00020008878	GOLPH3L	0.828487	0.00081368			ENSOARG00020022909	NOL7	-0.907101	0.000677383
ENSOARG00020009911	SAMD12	1.28392	0.00081368			ENSOARG00020015333	CASQ1	-0.72408	0.000677383
ENSOARG00020024753	COG7	0.602032	0.000819254			ENSOARG00020005921	PIK3C2A	-2.09073	0.000677721
ENSOARG00020009405	NOSIP	0.628968	0.000819254			ENSOARG00020006756	RFX3	-0.898132	0.000677794
ENSOARG00020014494	MRM2	0.816528	0.000826179			ENSOARG00020022809	TYROBP	-1.5541	0.000679438
ENSOARG00020016066	C19orf44	1.00057	0.000827396			ENSOARG00020009523	HIGD2A	-1.33677	0.000681476
ENSOARG00020026087	MAPKAPK3	1.71828	0.000830111			ENSOARG00020010462	RTF1	-0.847405	0.000687484
ENSOARG00020017584	TMEM101	1.03746	0.000832595			ENSOARG00020013911	ID3	-0.713052	0.000694537
ENSOARG00020016242	TMUB2	0.732905	0.000840583			ENSOARG00020022577	TBC1D8B	-2.01775	0.000715137
ENSOARG00020012140	EEF1AKNMT	1.07376	0.000842747			ENSOARG00020019325	PTPN13	-1.30756	0.000715137
ENSOARG00020014806	ERAP2	0.652927	0.000844412			ENSOARG00020001875	C1orf52	-0.795745	0.000715137
ENSOARG00020016366	GTF3C5	0.824781	0.000851011			ENSOARG00020001432	HMCN2	-2.13589	0.000723376
ENSOARG00020003376	ZER1	1.06222	0.000851049			ENSOARG00020005878	ATP6V1F	-1.27528	0.000723376
ENSOARG00020020084	BIN3	0.589557	0.000866447			ENSOARG00020006768	CDC40	-0.901062	0.000726918
ENSOARG00020017206	APBA3	0.669858	0.000867827			ENSOARG00020006936	CD52	-2.07092	0.000727602
ENSOARG00020007419	YIPF2	0.830157	0.000873051			ENSOARG00020018138	NDUFS5	-1.33478	0.000727602
ENSOARG00020023387	LETM1	1.22791	0.000876217			ENSOARG00020005423	BRAF	-1.06182	0.000727602
ENSOARG00020007179	SLC11A1	2.977	0.000888737			ENSOARG00020020182	MYO1E	-1.29646	0.000728228
ENSOARG00020008379	CCT7	0.671256	0.000892062			ENSOARG00020002942	CXCL1	-2.17761	0.000730022
ENSOARG00020014293	HINFP	0.881533	0.000892062			ENSOARG00020024275	TMEM14C	-1.13377	0.000734402
ENSOARG00020023603	PIGS	0.833713	0.000892062			ENSOARG00020022836	PRDX4	-1.00137	0.000736497
ENSOARG00020019113	TMEM229B	1.9133	0.000892062			ENSOARG00020023468	LYSMD3	-1.31996	0.000744764
ENSOARG00020013193	WDR18	0.709661	0.000892062			ENSOARG00020006073	SHC4	-1.21521	0.000751284
ENSOARG00020015152	CCDC86	1.08872	0.000907613			ENSOARG00020012227	HSP10	-1.07981	0.000755253
ENSOARG00020020994	ZBTB48	0.770252	0.000918667			ENSOARG00020007440	NBEAL1	-1.2821	0.000757216
ENSOARG00020013852	PRDM1	1.46962	0.000922527			ENSOARG00020018494	UFC1	-0.961585	0.000759069
ENSOARG00020023141	PTCD2	1.02352	0.000922527			ENSOARG00020003385	ESRRB	-1.3802	0.000760065
ENSOARG00020004092	AP2M1	0.751379	0.000929401			ENSOARG00020016849	FAM174A	-1.16402	0.000769794
ENSOARG00020009697	ZNF274	0.916504	0.000932923			ENSOARG00020016712	RHEB	-0.915684	0.000769794
ENSOARG00020013125	ZFYVE19	1.04009	0.000951436			ENSOARG00020008955	RHBDD3	-1.60389	0.000770773
ENSOARG00020013103	ABCB8	1.18664	0.00096601			ENSOARG00020004502	PHOSPHO2	-1.21902	0.000772228
ENSOARG00020003046	SHFL	0.972402	0.00096601			ENSOARG00020018006	SLC23A1	-1.24337	0.000782074
ENSOARG00020011960	SLC66A2	0.862978	0.00096601			ENSOARG00020000517	NDUFB7	-1.28749	0.000794203
ENSOARG00020019471	PLPBP	0.893067	0.000973668			ENSOARG00020005459	HACD1	-1.15795	0.000794203
ENSOARG00020009861	THOC5	0.574141	0.000975366			ENSOARG00020019212	KIAA1328	-1.01109	0.000794203
ENSOARG00020015176	LRP5	1.48293	0.000985143			ENSOARG00020010945	TRPS1	-0.723419	0.000794203
ENSOARG00020017916	SCYL1	0.625547	0.000989556			ENSOARG00020017838	KLF2	-1.47257	0.000795406
ENSOARG00020014566	B4GALT7	0.811946	0.000990621			ENSOARG00020021475	CLDND2	-3.30432	0.00079875
ENSOARG00020015076	NAIF1	1.25262	0.000990621			ENSOARG00020020458	U2	-3.02533	0.000802853
ENSOARG00020007507	TIMM29	0.901945	0.00100303			ENSOARG00020010932	CLSPN	-2.17649	0.000802853
ENSOARG00020002980	RAP2B	1.14527	0.00100569			ENSOARG00020012536	RPS18	-1.5448	0.000802853
ENSOARG00020005939	KYNU	1.21924	0.00100602			ENSOARG00020001472	BCL2L11	-1.2019	0.00080577
ENSOARG00020023488	POR	0.57142	0.00101064			ENSOARG00020012512	FAT3	-1.32959	0.00081368
ENSOARG00020001236	TMEM214	0.91313	0.00101064			ENSOARG00020025056	CETN2	-1.30209	0.00081368
ENSOARG00020013681	DEAF1	0.738423	0.00101214			ENSOARG00020006754	ARL3	-1.02246	0.00081368
ENSOARG00020024799	EARS2	1.57418	0.00101214			ENSOARG00020021903	SULF2	-0.926873	0.00081368
ENSOARG00020021756	LMNB2	1.37199	0.00101214			ENSOARG00020012406	BCAP29	-0.76919	0.00081368
ENSOARG00020017435	ZFYVE21	1.70996	0.00101214			ENSOARG00020021393	ZCCHC10	-0.717515	0.00081368
ENSOARG00020005802	PDXK	1.29728	0.00101399			ENSOARG00020020531	U2	-3.41509	0.000819254
ENSOARG00020007719	MRTO4	0.734559	0.00102413			ENSOARG00020006954	KRT10	-2.05135	0.000833009
ENSOARG00020003922	NUDCD3	0.621402	0.0010258			ENSOARG00020006628	PREX2	-0.767452	0.000840186
ENSOARG00020008532	UBR4	0.746825	0.00103312			ENSOARG00020020671	BAG4	-1.30076	0.000844957
ENSOARG00020022552	NELFB	1.25053	0.00103965			ENSOARG00020005175	MCF2L2	-1.36489	0.000851049
ENSOARG00020000942	MCAT	1.17165	0.00104109			ENSOARG00020005026	DESI2	-0.8792	0.000861046
ENSOARG00020021281	LONP1	0.701065	0.00107857			ENSOARG00020005959	TMEM267	-1.03798	0.000876217
ENSOARG00020000306	ZC3HC1	0.84214	0.00107857			ENSOARG00020018689	EIF3J	-0.989635	0.000881505
ENSOARG00020020798	FLOT1	0.606766	0.00111246			ENSOARG00020005741	U2SURP	-0.821164	0.000883233
ENSOARG00020023534	TMEM120A	0.759318	0.00111302			ENSOARG00020024420	CCDC167	-1.41955	0.000892062
ENSOARG00020018780	AK2	0.712179	0.00111431			ENSOARG00020026291	NME3	-1.12493	0.000892062
ENSOARG00020008836	NOL6	1.0312	0.0011259			ENSOARG00020002438	CBLB	-0.893162	0.000892062
ENSOARG00020007200	TSSC4	0.887728	0.00113096			ENSOARG00020014077	CBR4	-1.01781	0.000900751
ENSOARG00020018474	TPRA1	1.06092	0.00113563			ENSOARG00020003016	DNAJB9	-1.23919	0.000905093
ENSOARG00020020202	YIPF5	1.03251	0.00114558			ENSOARG00020022075	ADAMTS18	-1.45826	0.000910861
ENSOARG00020022978	ATL3	0.794638	0.00114822			ENSOARG00020004914	ITFG1	-0.644662	0.000922527
ENSOARG00020003144	NUDT17	0.748687	0.00114822			ENSOARG00020021096	CDC26	-1.38958	0.000923089
ENSOARG00020021723	USP19	0.791253	0.00114822			ENSOARG00020006437	U1	-2.66668	0.00093493
ENSOARG00020007714	HSPA5	1.00727	0.00115414			ENSOARG00020002586	HDAC9	-0.824903	0.000951162
ENSOARG00020014305	EXOC3	0.877254	0.00119233			ENSOARG00020003211	ARL15	-1.1805	0.00096601
ENSOARG00020000440	BTLA	1.17291	0.00121086			ENSOARG00020019033	TIMM8B	-1.00598	0.00096601
ENSOARG00020005571	ESS2	0.965108	0.00121234			ENSOARG00020005189	2002-08-01	-0.844226	0.00096601
ENSOARG00020014103	CHST12	1.1801	0.00125209			ENSOARG00020005054	CIBAR1	-0.825028	0.00096601
ENSOARG00020026090	CISH	1.86742	0.00125376			ENSOARG00020017720	RYBP	-1.21175	0.000968496
ENSOARG00020001170	WDR3	0.72472	0.00126015			ENSOARG00020014946	GPX4	-0.891151	0.000973161
ENSOARG00020007078	ECSIT	0.583732	0.0012653			ENSOARG00020005201	PLCG2	-0.633739	0.00097457
ENSOARG00020006894	LAMP1	1.04507	0.00129453			ENSOARG00020012426	CHMP4B	-0.78582	0.000980754
ENSOARG00020013047	CYB561A3	0.607036	0.00129809			ENSOARG00020013944	C9orf16	-1.37922	0.000982955
ENSOARG00020024614	BCAP31	1.08441	0.00130029			ENSOARG00020017904	USP15	-0.814626	0.000985143
ENSOARG00020006356	MFSD13A	1.24463	0.00132624			ENSOARG00020002832	REL	-1.0123	0.000989944
ENSOARG00020017049	AARS1	0.813135	0.0013309			ENSOARG00020008598	MIOX	-1.83431	0.000990221
ENSOARG00020024868	PAF1	0.705493	0.0013309			ENSOARG00020015621	CCDC59	-0.752018	0.000999402
ENSOARG00020000454	GPR15	2.53235	0.00133214			ENSOARG00020020658	DYNLT3	-0.865353	0.00100806
ENSOARG00020021252	IMP4	0.72272	0.0013398			ENSOARG00020025849	ITGB3BP	-0.86794	0.00101214
ENSOARG00020024134	RHOH	1.71699	0.0013398			ENSOARG00020020830	CYSTM1	-0.835464	0.00102012
ENSOARG00020021430	MED7	1.07647	0.00134866			ENSOARG00020005380	NDUFB2	-1.64821	0.00102977
ENSOARG00020017601	PSMC1	0.556426	0.00134866			ENSOARG00020020569	U2	-2.75423	0.00103045
ENSOARG00020026200	PDCD2	0.890763	0.00135116			ENSOARG00020002691	H2AFJ	-1.34673	0.00103336
ENSOARG00020004070	C20orf27	1.04774	0.00135658			ENSOARG00020005460	FAM229B	-1.53348	0.00103916
ENSOARG00020021925	EIF3D	0.578854	0.00136762			ENSOARG00020008222	SLC24A5	-1.25346	0.00104171
ENSOARG00020012769	KPTN	0.725552	0.00136762			ENSOARG00020009071	NDUFB5	-1.12437	0.00104406
ENSOARG00020008653	SLC41A1	0.814607	0.00136762			ENSOARG00020005167	MRPL39	-0.780048	0.00105311
ENSOARG00020022380	MGME1	0.596366	0.00137267			ENSOARG00020021656	ATXN1	-1.03646	0.00105616
ENSOARG00020024738	PLOD3	0.827923	0.00139112			ENSOARG00020009469	NOP16	-0.874506	0.00105704
ENSOARG00020011511	RAD9A	1.01909	0.00139425			ENSOARG00020018025	SLC4A7	-0.739191	0.00106719
ENSOARG00020023554	BCKDK	0.985055	0.00139582			ENSOARG00020004844	SPDYA	-1.06092	0.00107857
ENSOARG00020016107	MON1A	0.940483	0.00140805			ENSOARG00020022616	UBE2B	-0.617946	0.00109455
ENSOARG00020026135	CEP43	0.755052	0.00140907			ENSOARG00020010979	ZNF432	-1.09847	0.00109506
ENSOARG00020006079	MIF4GD	0.903601	0.00144634			ENSOARG00020010954	HES1	-1.94065	0.00110573
ENSOARG00020019647	GTF2F1	0.661505	0.00145886			ENSOARG00020003454	IRS2	-1.2546	0.00111417
ENSOARG00020025828	TSEN2	0.738856	0.00145886			ENSOARG00020006769	FAM177A1	-0.883141	0.00112697
ENSOARG00020015024	RBM19	0.75489	0.00146111			ENSOARG00020024017	IFT20	-0.650076	0.00113065
ENSOARG00020001794	SCLY	1.1521	0.0015033			ENSOARG00020011316	POLR2L	-1.16704	0.00114822
ENSOARG00020012020	TBC1D17	0.883447	0.00150892			ENSOARG00020012159	TXNDC17	-1.08048	0.00114822
ENSOARG00020026351	TOP3A	1.06555	0.00150892			ENSOARG00020023368	RFX7	-0.873928	0.00114822
ENSOARG00020001266	SLC39A1	1.2022	0.0015403			ENSOARG00020009061	COA1	-0.908762	0.00115518
ENSOARG00020003902	ILVBL	0.854822	0.00155527			ENSOARG00020018688	SLC2A5	-1.37041	0.00115676
ENSOARG00020013829	METTL17	0.603099	0.00157568			ENSOARG00020005895	DHTKD1	-1.10891	0.00116434
ENSOARG00020013629	QRICH2	2.14698	0.0015775			ENSOARG00020007860	TOP2A	-1.19003	0.00119046
ENSOARG00020007008	CYLD	0.65878	0.00158798			ENSOARG00020019276	MRTFB	-1.16976	0.00119046
ENSOARG00020017424	FRMD8	0.988833	0.00158798			ENSOARG00020024486	LCORL	-0.944376	0.00119051
ENSOARG00020016283	GPKOW	0.588309	0.00158798			ENSOARG00020018908	NKAPD1	-1.18344	0.00119233
ENSOARG00020000820	PHF2	0.692903	0.00158994			ENSOARG00020019694	TOPBP1	-0.636729	0.00119233
ENSOARG00020011832	PTBP1	0.70024	0.00158994			ENSOARG00020001839	SEC62	-0.941999	0.0012063
ENSOARG00020000212	TOMM40L	0.973788	0.00159021			ENSOARG00020005744	CWC27	-0.766042	0.00120794
ENSOARG00020003711	TRIM5	1.58788	0.0016009			ENSOARG00020023218	MEF2C	-0.719796	0.00121288
ENSOARG00020014881	POLR2E	0.844254	0.00160669			ENSOARG00020005932	CSTB	-1.4318	0.00122371
ENSOARG00020023875	SLBP	0.705077	0.00160669			ENSOARG00020001415	TPM3	-0.809791	0.00122371
ENSOARG00020005224	WDR4	1.13988	0.00160836			ENSOARG00020003550	RAD51B	-0.703259	0.00123092
ENSOARG00020019237	FGF13	0.920976	0.0016117			ENSOARG00020015608	AURKA	-1.14334	0.0012391
ENSOARG00020015816	MAGIX	1.82925	0.00161741			ENSOARG00020002550	CADPS2	-1.81874	0.00124197
ENSOARG00020024884	TNFRSF13C	0.729668	0.00163063			ENSOARG00020016235	U1	-2.55238	0.00128233
ENSOARG00020000826	ADGRE5	0.868059	0.00165247			ENSOARG00020004568	FBXO11	-0.744555	0.00128233
ENSOARG00020003170	C1orf174	0.792256	0.00165576			ENSOARG00020000679	AEBP2	-0.709824	0.00128233
ENSOARG00020026300	TEDC2	1.29779	0.00166323			ENSOARG00020016714	CLOCK	-0.805468	0.00128353
ENSOARG00020003400	THAP7	0.715195	0.00166323			ENSOARG00020022404	PACS1	-1.2089	0.00128802
ENSOARG00020004926	HSPBP1	0.679362	0.00166869			ENSOARG00020020949	DNPH1	-1.27191	0.00128848
ENSOARG00020006342	TFIP11	0.694524	0.00167915			ENSOARG00020025840	PDE7A	-0.757909	0.00129128
ENSOARG00020012833	TMX2	0.571744	0.00168272			ENSOARG00020024911	MBD5	-0.991372	0.00129381
ENSOARG00020000101	B4GALT3	1.0557	0.00168946			ENSOARG00020004103	U1	-2.65388	0.00129453
ENSOARG00020025956	RRP9	0.674723	0.00170398			ENSOARG00020012639	MORN3	-1.33497	0.00129453
ENSOARG00020019221	LRP10	0.971825	0.0017231			ENSOARG00020025534	OSBPL1A	-0.843588	0.00129916
ENSOARG00020006120	GATD3A	0.899754	0.00178715			ENSOARG00020014315	MAP3K15	-0.727785	0.00130501
ENSOARG00020020981	USP4	0.52081	0.00178715			ENSOARG00020009240	GPBP1	-0.697483	0.00131575
ENSOARG00020019613	CTDSP2	0.94285	0.00182424			ENSOARG00020000969	TSPO	-1.33529	0.00132032
ENSOARG00020017726	ZBTB9	1.14545	0.00183744			ENSOARG00020010555	SNX3	-1.12487	0.00132192
ENSOARG00020000439	OS9	0.61077	0.00185934			ENSOARG00020013916	UQCR10	-1.31601	0.00132654
ENSOARG00020018089	NEK9	1.0721	0.00186268			ENSOARG00020013931	SUCO	-0.826061	0.0013309
ENSOARG00020021666	ARF6	1.09575	0.00186954			ENSOARG00020008845	ATP2B1	-0.587877	0.0013309
ENSOARG00020012514	TRMT12	1.06122	0.00186954			ENSOARG00020001137	MDFIC	-0.908291	0.00133514
ENSOARG00020010529	KIAA1549L	0.649219	0.00187188			ENSOARG00020009723	DDX21	-1.01352	0.00133866
ENSOARG00020013042	IRF2	0.674157	0.0019083			ENSOARG00020007802	ZNF593	-1.09271	0.0013398
ENSOARG00020024220	FGD2	0.821037	0.00191993			ENSOARG00020008063	UBN1	-0.584405	0.0013398
ENSOARG00020004786	FOXS1	5.06466	0.00191993			ENSOARG00020022318	DPYSL3	-1.588	0.00135658
ENSOARG00020007163	ANKRD54	0.75081	0.00192512			ENSOARG00020002292	RPS25	-1.96911	0.00135822
ENSOARG00020008333	ZNF212	0.906851	0.00192968			ENSOARG00020000930	GLCCI1	-0.628495	0.00136326
ENSOARG00020023487	ZNF668	1.05786	0.00192968			ENSOARG00020005812	RNase_MRP	-2.95257	0.00137267
ENSOARG00020000039	EXO5	1.29601	0.00195412			ENSOARG00020001351	RFX1	-1.12384	0.00137267
ENSOARG00020013591	BRD9	0.660648	0.00196301			ENSOARG00020007924	MRPS21	-1.13858	0.00137439
ENSOARG00020012560	CLP1	0.986053	0.00196301			ENSOARG00020023432	COX14	-0.839284	0.00137439
ENSOARG00020010121	FN3KRP	0.810586	0.00196314			ENSOARG00020005210	AKT3	-0.854878	0.00139582
ENSOARG00020014801	UFSP1	1.19676	0.00196314			ENSOARG00020023151	PHACTR1	-0.782259	0.00139663
ENSOARG00020007832	SPR	1.13391	0.00197535			ENSOARG00020022755	GGACT	-0.888722	0.00139809
ENSOARG00020005911	TESK1	0.918362	0.00200018			ENSOARG00020007789	ZNF326	-0.667196	0.00140805
ENSOARG00020026002	ATXN2L	0.669929	0.0020016			ENSOARG00020009902	CSNK1A1	-0.798382	0.00140907
ENSOARG00020020129	FAM50A	0.553475	0.0020016			ENSOARG00020009448	C12orf66	-1.08124	0.00142096
ENSOARG00020009507	BLOC1S4	0.868011	0.00201925			ENSOARG00020010425	DIPK1A	-0.675423	0.00143312
ENSOARG00020012126	ZNF330	1.11438	0.00203021			ENSOARG00020005862	U1	-3.65526	0.00143942
ENSOARG00020022196	TIGD2	1.0154	0.00203029			ENSOARG00020026000	UEVLD	-1.28139	0.00144051
ENSOARG00020013161	HYOU1	1.32981	0.0020516			ENSOARG00020005021	GAST	-1.76578	0.00144732
ENSOARG00020017357	ZBTB40	0.943238	0.0020516			ENSOARG00020022344	AURKB	-2.27831	0.00145222
ENSOARG00020012196	CTDP1	1.08553	0.00205338			ENSOARG00020025515	RPS20	-1.59701	0.00145886
ENSOARG00020001181	EXOSC2	0.617076	0.00205338			ENSOARG00020003175	TMEM183A	-0.621136	0.00145886
ENSOARG00020011438	CLK2	0.868053	0.00205493			ENSOARG00020008711	LRCH1	-0.937905	0.00148467
ENSOARG00020003478	DDX56	0.759183	0.00205493			ENSOARG00020000715	RSRC1	-0.686979	0.00148591
ENSOARG00020017830	PRMT5	0.900082	0.00205493			ENSOARG00020013929	SH3RF1	-1.26135	0.00150892
ENSOARG00020025460	NOLC1	0.674912	0.00208539			ENSOARG00020000353	CFAP36	-0.650274	0.00154518
ENSOARG00020015219	STK11	0.849983	0.00209396			ENSOARG00020010637	APBB1IP	-0.967926	0.00156027
ENSOARG00020020011	MDGA2	0.863482	0.00213732			ENSOARG00020006417	NUFIP1	-0.749813	0.00156027
ENSOARG00020017994	PHC2	1.14772	0.00216026			ENSOARG00020016117	CALR3	-1.89871	0.00156541
ENSOARG00020014859	ABHD16A	0.480554	0.00217007			ENSOARG00020001816	TTL	-1.06017	0.00156541
ENSOARG00020003365	PARM1	1.99213	0.00217213			ENSOARG00020019744	ALKBH7	-0.929836	0.00157611
ENSOARG00020025392	PYCR1	2.64433	0.0021736			ENSOARG00020019892	LAMTOR4	-0.892013	0.00158798
ENSOARG00020015129	RFX5	0.608471	0.0021736			ENSOARG00020013167	TM2D3	-0.664645	0.00158994
ENSOARG00020004538	SLC12A4	0.991632	0.00218788			ENSOARG00020025801	PHLPP1	-1.64399	0.00159034
ENSOARG00020008336	CTSB	0.877901	0.00221874			ENSOARG00020003145	NTNG1	-2.21694	0.0015906
ENSOARG00020016397	ZHX2	0.942032	0.00221874			ENSOARG00020011937	NEK1	-0.938127	0.00160669
ENSOARG00020008014	IWS1	0.530302	0.00223115			ENSOARG00020013255	ITCH	-1.10696	0.00162716
ENSOARG00020015957	CTSA	0.686899	0.00224365			ENSOARG00020025166	PMAIP1	-0.90859	0.0016386
ENSOARG00020015107	CSF3R	3.83539	0.00224826			ENSOARG00020022219	RPS19	-1.21037	0.00164183
ENSOARG00020008605	BTN2A1	1.18191	0.00224965			ENSOARG00020011193	CCDC18	-0.85554	0.0016549
ENSOARG00020020937	PRPF4	0.649293	0.00224965			ENSOARG00020004422	RPL28	-1.06891	0.00166323
ENSOARG00020021373	FTSJ1	0.809392	0.00232776			ENSOARG00020008644	MIER1	-0.739522	0.00166323
ENSOARG00020016835	PRAF2	0.644813	0.00237374			ENSOARG00020005136	STPG4	-1.33338	0.00166676
ENSOARG00020014822	SRRT	0.664769	0.00237374			ENSOARG00020011550	TMEM160	-1.21684	0.00168946
ENSOARG00020009931	CALR	0.983596	0.00237418			ENSOARG00020017842	TGFB1	-1.01935	0.00169889
ENSOARG00020007317	ATAD1	0.989632	0.00237438			ENSOARG00020025329	AAMDC	-0.691469	0.00170026
ENSOARG00020023567	HERC5	1.09342	0.00238878			ENSOARG00020008236	HSCB	-1.4946	0.0017046
ENSOARG00020000887	FNDC3B	1.28356	0.0023956			ENSOARG00020019615	ENTPD4	-0.707171	0.00170629
ENSOARG00020006915	TMED1	0.864686	0.0023995			ENSOARG00020013242	CAMKK2	-0.605702	0.00171807
ENSOARG00020020029	S1PR4	1.39187	0.00240247			ENSOARG00020024599	ATRNL1	-1.50658	0.00173417
ENSOARG00020018197	LRSAM1	0.907628	0.00240753			ENSOARG00020016002	DLG2	-1.30287	0.00173501
ENSOARG00020006166	TNFRSF1A	3.68601	0.00240766			ENSOARG00020023226	MKNK2	-1.14907	0.00175167
ENSOARG00020021460	NFE2L1	1.05959	0.00241657			ENSOARG00020016390	TEX14	-1.17429	0.00175447
ENSOARG00020013473	SDHAF2	0.82941	0.00241749			ENSOARG00020010301	MED30	-0.890695	0.00178075
ENSOARG00020006383	DLGAP4	0.657612	0.00242816			ENSOARG00020006388	SNRPD1	-0.883189	0.00178407
ENSOARG00020022199	CPSF4	0.532764	0.00243456			ENSOARG00020012231	RTN4IP1	-1.2128	0.00179121
ENSOARG00020002831	ENTR1	0.769752	0.0024671			ENSOARG00020017442	ZEB1	-0.695301	0.00180475
ENSOARG00020022369	QRICH1	0.655241	0.00248272			ENSOARG00020005595	ATP5PO	-1.15258	0.00185073
ENSOARG00020022401	BCL7B	0.66673	0.00249419			ENSOARG00020016791	RPL18	-1.46504	0.00186624
ENSOARG00020024131	LRWD1	0.726367	0.00250196			ENSOARG00020022994	SAT1	-0.763918	0.00186954
ENSOARG00020007247	SRPRA	0.714042	0.00250196			ENSOARG00020015578	YPEL3	-0.723158	0.00186954
ENSOARG00020008478	TTLL4	0.886029	0.00253619			ENSOARG00020009159	GMDS	-0.678946	0.0018962
ENSOARG00020004409	CDC37	0.787046	0.00255263			ENSOARG00020001724	KIAA0930	-1.34367	0.00190718
ENSOARG00020003727	PFKFB3	0.83814	0.00255263			ENSOARG00020024333	TNKS	-0.790568	0.00191685
ENSOARG00020019002	ATP13A1	1.27134	0.00255794			ENSOARG00020008178	ITGB1BP1	-0.768633	0.00191686
ENSOARG00020006014	UBOX5	0.768015	0.00255794			ENSOARG00020005205	ALK	-1.75976	0.00191993
ENSOARG00020008764	COQ4	0.917731	0.00256882			ENSOARG00020011055	GLRX	-1.00555	0.00192968
ENSOARG00020025416	PPRC1	0.691785	0.00257058			ENSOARG00020000430	CCDC88A	-0.785988	0.00192968
ENSOARG00020005841	SIT1	1.02711	0.0025751			ENSOARG00020018692	HELLS	-0.760182	0.00192968
ENSOARG00020010419	TOLLIP	1.05588	0.00258067			ENSOARG00020015334	RPS25	-1.78104	0.00196301
ENSOARG00020020563	MCM7	0.492806	0.00261239			ENSOARG00020021632	Metazoa_SRP	-1.62025	0.00196301
ENSOARG00020009273	IPO4	0.913435	0.0026273			ENSOARG00020023992	RAN	-0.738082	0.00196301
ENSOARG00020001279	GRAMD1C	0.807548	0.00264427			ENSOARG00020006149	PKN2	-0.78274	0.00198346
ENSOARG00020003703	PCSK7	0.78816	0.00266499			ENSOARG00020025890	TMEM241	-0.590055	0.00199466
ENSOARG00020019777	SRF	1.86219	0.00266609			ENSOARG00020008622	RPL36	-1.3447	0.00200018
ENSOARG00020010841	CNPPD1	0.686166	0.0026703			ENSOARG00020017983	ABHD18	-0.92066	0.00200018
ENSOARG00020020245	RUVBL2	0.843187	0.00267744			ENSOARG00020020764	IER3	-1.29319	0.0020016
ENSOARG00020023557	AFG3L2	0.501418	0.00268815			ENSOARG00020002216	PIGX	-0.675917	0.00200786
ENSOARG00020010927	TTPAL	0.824389	0.00269496			ENSOARG00020018543	CCDC171	-1.10459	0.00202055
ENSOARG00020004680	ZNF384	0.903522	0.00269496			ENSOARG00020010008	PRELID3B	-0.76303	0.00202776
ENSOARG00020000082	HIVEP3	0.772698	0.00270445			ENSOARG00020021160	WASF2	-0.672302	0.00203029
ENSOARG00020013136	EME1	0.727294	0.00272656			ENSOARG00020016286	U1	-2.60717	0.00205444
ENSOARG00020001505	IL1RN	3.03815	0.00272656			ENSOARG00020005287	TMEM167B	-1.05909	0.00205444
ENSOARG00020026479	UBALD1	1.03434	0.00274126			ENSOARG00020017833	ATP6V1G1	-0.925487	0.00205493
ENSOARG00020023922	EIF2AK1	0.508542	0.00276655			ENSOARG00020020588	LSM1	-0.896299	0.00205493
ENSOARG00020014393	LPXN	0.902162	0.0027781			ENSOARG00020003952	GKAP1	-0.810555	0.00205758
ENSOARG00020012932	MEN1	0.664311	0.0027781			ENSOARG00020006339	RELN	-1.3987	0.00206772
ENSOARG00020009677	DRAM2	0.503046	0.00283721			ENSOARG00020026325	OGFRL1	-1.12863	0.00207028
ENSOARG00020018470	RBM42	0.608671	0.00283721			ENSOARG00020004864	ISCU	-0.920013	0.00207784
ENSOARG00020009079	TMEM184B	0.911701	0.00283721			ENSOARG00020021478	RABAC1	-1.02311	0.00208026
ENSOARG00020015800	SAMD9	2.55294	0.00283789			ENSOARG00020025279	ANAPC11	-0.789434	0.0020975
ENSOARG00020018273	TCF3	0.862505	0.00285089			ENSOARG00020009396	HMGB1	-0.624322	0.00210784
ENSOARG00020001311	IL27RA	0.510593	0.00286294			ENSOARG00020019693	TWSG1	-0.929541	0.00211114
ENSOARG00020008363	NOP9	0.604157	0.00286294			ENSOARG00020008020	TUT4	-0.875745	0.00211639
ENSOARG00020010913	Bst-2B	5.37951	0.00288756			ENSOARG00020001780	SRI	-0.98252	0.00213617
ENSOARG00020016810	DPF2	0.680208	0.00292199			ENSOARG00020005680	PRKCE	-0.842264	0.00213617
ENSOARG00020012916	PITPNM1	0.969051	0.00292199			ENSOARG00020023434	COX5A	-1.16498	0.00215094
ENSOARG00020020869	ERAL1	0.690694	0.00293572			ENSOARG00020014799	CARD14	-1.45593	0.00215839
ENSOARG00020005908	C2orf42	1.129	0.00294128			ENSOARG00020015859	METTL21A	-0.585408	0.00216026
ENSOARG00020008840	GAPT	2.16712	0.00294779			ENSOARG00020014177	LY96	-1.15967	0.00216918
ENSOARG00020013290	PIGT	0.665466	0.00294779			ENSOARG00020022559	TRIM9	-0.984508	0.00217007
ENSOARG00020010828	RNF114	1.02705	0.00294779			ENSOARG00020020295	FBXO33	-0.768511	0.0021736
ENSOARG00020024736	ZPR1	0.633183	0.00295622			ENSOARG00020021462	TMEM223	-0.666814	0.00218939
ENSOARG00020008781	GMPR2	0.475307	0.00295883			ENSOARG00020014985	INPP5F	-0.633552	0.00222053
ENSOARG00020008580	LYL1	1.23547	0.00295883			ENSOARG00020012022	ASDURF	-1.35856	0.00223115
ENSOARG00020008026	SAMHD1	0.789228	0.00296108			ENSOARG00020009495	PARPBP	-1.41601	0.00224365
ENSOARG00020007817	C7orf26	0.948485	0.00296345			ENSOARG00020025159	SLC5A1	-3.72871	0.00224773
ENSOARG00020004232	PTK2	0.760193	0.00299028			ENSOARG00020003616	SLC38A1	-0.876617	0.00224965
ENSOARG00020024577	RUSF1	0.815703	0.00299348			ENSOARG00020001346	ROBO2	-1.71205	0.00226757
ENSOARG00020006319	AAR2	0.957592	0.00299679			ENSOARG00020021556	NDEL1	-0.545944	0.00227591
ENSOARG00020005778	SPART	0.958176	0.00300024			ENSOARG00020005891	ZNF395	-0.695808	0.00229195
ENSOARG00020015210	MORC3	0.737955	0.0030121			ENSOARG00020023978	UBE2K	-0.714459	0.00229318
ENSOARG00020006371	KHNYN	1.11068	0.00302482			ENSOARG00020008147	SLC19A2	-1.02185	0.00230493
ENSOARG00020008291	SPRYD3	0.800719	0.00304346			ENSOARG00020010598	DMAC1	-1.35221	0.0023167
ENSOARG00020000907	PIP4K2C	0.660212	0.0030453			ENSOARG00020009496	PET100	-1.15604	0.0023184
ENSOARG00020022819	NOC4L	1.04753	0.00305764			ENSOARG00020002423	RPL7A	-0.919687	0.00233125
ENSOARG00020024467	MRM1	0.962393	0.00306967			ENSOARG00020015414	FBXL20	-0.66706	0.00233235
ENSOARG00020015255	CMTR2	2.04304	0.00307115			ENSOARG00020007310	KIAA0825	-1.43123	0.00233668
ENSOARG00020014004	DPAGT1	0.604053	0.00307115			ENSOARG00020001886	BCL10	-0.56709	0.00235286
ENSOARG00020014622	ANAPC7	0.675281	0.00307824			ENSOARG00020022205	RNF32	-2.01201	0.00237374
ENSOARG00020013906	IST1	0.600455	0.00308385			ENSOARG00020023351	CDCA3	-1.3759	0.00237374
ENSOARG00020017965	STRADB	1.97725	0.00310293			ENSOARG00020001795	COX18	-0.782009	0.00237438
ENSOARG00020023495	TUBG2	0.880675	0.00310347			ENSOARG00020018707	AP1S3	-0.736404	0.00237438
ENSOARG00020017438	SMARCD2	0.840184	0.00311661			ENSOARG00020012888	EIF4A1	-0.983942	0.00237618
ENSOARG00020025548	CABYR	0.823953	0.00313364			ENSOARG00020026037	UBE2L3	-0.898333	0.00237618
ENSOARG00020003539	SLC9A3R1	1.02857	0.00313436			ENSOARG00020004372	METTL5	-0.788775	0.0023956
ENSOARG00020010646	DERL2	0.593586	0.00313864			ENSOARG00020025558	TTC39C	-0.854642	0.00240753
ENSOARG00020012104	CLEC4A	2.39522	0.00313982			ENSOARG00020022610	MBTPS2	-0.608116	0.00242816
ENSOARG00020007422	PLPP6	1.07033	0.00315384			ENSOARG00020014671	HMGN3	-1.13232	0.00244499
ENSOARG00020025382	HPS6	1.69279	0.00317613			ENSOARG00020013027	NDUFA7	-1.16051	0.00246976
ENSOARG00020023950	CLN8	1.09685	0.00317909			ENSOARG00020018583	NEXN	-0.769039	0.00246976
ENSOARG00020013121	MVD	0.926446	0.00317978			ENSOARG00020019984	GTF2A2	-1.69827	0.00249419
ENSOARG00020013567	ZNF598	1.17958	0.00318781			ENSOARG00020003499	NAA20	-0.676821	0.00251916
ENSOARG00020021959	VEZF1	0.592231	0.003191			ENSOARG00020001969	TRMT10C	-0.910933	0.00252975
ENSOARG00020019021	PRKAB1	0.77638	0.003201			ENSOARG00020016357	PLTP	-0.592316	0.00252975
ENSOARG00020011051	DHX38	0.897972	0.00322042			ENSOARG00020009868	SRGN	-1.11752	0.00254779
ENSOARG00020015078	SF3A1	0.813451	0.00322487			ENSOARG00020023609	RRAGB	-0.651472	0.00255894
ENSOARG00020015747	COG4	0.520761	0.00326002			ENSOARG00020015273	ATAD2	-0.575829	0.00257372
ENSOARG00020018970	DELE1	0.550311	0.00326002			ENSOARG00020026047	TSG101	-0.535268	0.0025751
ENSOARG00020006158	EIF2B1	0.869063	0.00327177			ENSOARG00020008445	KRTCAP2	-1.04782	0.00258067
ENSOARG00020002136	ADAR	0.98483	0.00328458			ENSOARG00020001909	LOXL3	-1.44241	0.00258299
ENSOARG00020017277	WDR48	0.606813	0.00328458			ENSOARG00020003037	THAP5	-0.795862	0.00258856
ENSOARG00020016804	BAG5	1.13254	0.00329029			ENSOARG00020025879	RPL29	-0.975553	0.00263584
ENSOARG00020001122	MKNK1	0.768237	0.00329029			ENSOARG00020009330	TXK	-0.783281	0.00265239
ENSOARG00020009915	SOCS3	3.60537	0.00330405			ENSOARG00020004341	MYL6	-1.06643	0.00266551
ENSOARG00020010295	TRIB1	1.96794	0.00331757			ENSOARG00020009382	WASHC3	-0.759659	0.00266551
ENSOARG00020002329	PYGO2	0.978637	0.00333351			ENSOARG00020019027	MND1	-2.1801	0.00266657
ENSOARG00020022306	TM2D2	0.903124	0.00334353			ENSOARG00020007182	PDE4B	-0.958593	0.0026703
ENSOARG00020006101	GEMIN7	1.13042	0.0033471			ENSOARG00020010326	WLS	-1.42675	0.00267985
ENSOARG00020020189	CNPY4	0.972978	0.00335976			ENSOARG00020025151	SPCS3	-0.641869	0.00269202
ENSOARG00020009478	RECQL5	1.14372	0.00338604			ENSOARG00020006375	THAP12	-0.712593	0.00269496
ENSOARG00020003309	HS3ST1	1.81712	0.00339974			ENSOARG00020014742	VPS35L	-0.471623	0.00269976
ENSOARG00020012657	VPS26B	0.889897	0.00340189			ENSOARG00020007478	U1	-3.71779	0.00271297
ENSOARG00020022055	REEP4	0.985375	0.00341564			ENSOARG00020013536	SELENOW	-0.981818	0.00271297
ENSOARG00020007964	PRMT7	0.52759	0.00342101			ENSOARG00020014621	MRPS18C	-1.04429	0.00274126
ENSOARG00020013670	EIF3A	0.541737	0.00343422			ENSOARG00020019509	EXOC5	-0.570726	0.00275562
ENSOARG00020011860	CNOT11	0.707035	0.00343678			ENSOARG00020026194	NME2	-1.1337	0.00276498
ENSOARG00020003906	HCLS1	0.896061	0.00343678			ENSOARG00020021922	RASA1	-0.627133	0.00278041
ENSOARG00020008012	PITRM1	0.626952	0.00343678			ENSOARG00020000418	RFC4	-0.696042	0.00279186
ENSOARG00020025654	GTF3C1	0.781133	0.00344033			ENSOARG00020002812	CNPY2	-0.74037	0.00281511
ENSOARG00020012207	DHX34	0.994186	0.00344145			ENSOARG00020017615	RRAGC	-0.58022	0.00282315
ENSOARG00020016775	RAB7A	0.632825	0.00345642			ENSOARG00020001363	DDR2	-1.18043	0.00283243
ENSOARG00020021867	SUPT6H	0.527746	0.00345642			ENSOARG00020024007	PAX2	-2.71509	0.00284317
ENSOARG00020006787	RSAD2	4.96069	0.00346319			ENSOARG00020013785	JAZF1	-0.950655	0.00291853
ENSOARG00020025482	TMEM42	0.785345	0.00346319			ENSOARG00020014007	AMN	-1.1524	0.00292199
ENSOARG00020023516	TUBG1	0.689926	0.00350341			ENSOARG00020011204	FAM241B	-0.734681	0.00292263
ENSOARG00020008810	CHTF8	0.870753	0.00351254			ENSOARG00020001855	BMT2	-0.782394	0.0029241
ENSOARG00020021941	DLK2	1.01418	0.00352273			ENSOARG00020006411	KIF2A	-0.503744	0.00293642
ENSOARG00020025825	GLYCTK	1.22838	0.00352273			ENSOARG00020010109	MROH9	-1.53907	0.0029381
ENSOARG00020003166	PSMD2	0.612746	0.0035408			ENSOARG00020023131	KLHL15	-0.850652	0.0029381
ENSOARG00020005967	C22orf39	0.57724	0.00354988			ENSOARG00020020262	BIRC2	-0.670648	0.0029381
ENSOARG00020003664	RBM17	0.420454	0.00355758			ENSOARG00020023283	SUMO1	-1.00631	0.00294779
ENSOARG00020009796	PUF60	0.693887	0.00355872			ENSOARG00020019449	NDUFV2	-0.69619	0.00294779
ENSOARG00020009424	EXOC2	0.591968	0.00359848			ENSOARG00020002177	PLCH1	-1.8912	0.00295622
ENSOARG00020001295	AGBL3	0.833223	0.00361314			ENSOARG00020017741	CIAO2B	-0.912522	0.00295622
ENSOARG00020005078	MED15	0.859172	0.00363808			ENSOARG00020020865	5S_rRNA	-5.1469	0.00295818
ENSOARG00020020761	DHCR7	1.61986	0.00363875			ENSOARG00020009238	DUSP11	-0.506942	0.00295883
ENSOARG00020022952	NDOR1	0.968184	0.00363875			ENSOARG00020005663	OTUD6B	-0.508558	0.00298912
ENSOARG00020015185	NPRL3	0.867596	0.00364107			ENSOARG00020006560	CRYBG2	-1.15207	0.00299028
ENSOARG00020016007	PPM1E	1.88249	0.00366569			ENSOARG00020006077	NET1	-0.664478	0.00299028
ENSOARG00020001324	MCOLN2	0.635384	0.00368214			ENSOARG00020005322	ATP5PD	-1.01842	0.00300024
ENSOARG00020011913	MRE11	0.591191	0.00368451			ENSOARG00020003276	DHRS12	-1.01675	0.00300024
ENSOARG00020021843	CCT5	0.578158	0.00369154			ENSOARG00020022660	TLK2	-0.555159	0.00300485
ENSOARG00020005952	PCBP1	0.557003	0.00369154			ENSOARG00020015244	IQSEC1	-1.0171	0.0030121
ENSOARG00020023152	PUS1	0.606529	0.00369154			ENSOARG00020003279	NUP58	-0.456078	0.00302384
ENSOARG00020022351	RNF40	0.973845	0.00369154			ENSOARG00020014992	EIF3E	-0.863386	0.00304316
ENSOARG00020003531	CNP	0.929304	0.00371198			ENSOARG00020024854	NDUFAB1	-0.981725	0.00306906
ENSOARG00020023568	ZKSCAN7	1.11348	0.00373508			ENSOARG00020017682	PTK7	-0.505564	0.00307111
ENSOARG00020020443	HSPA8	0.801323	0.00373535			ENSOARG00020002424	SLC44A1	-0.838022	0.00307115
ENSOARG00020025424	ASPSCR1	0.644354	0.00374236			ENSOARG00020010470	MNAT1	-0.72929	0.0030786
ENSOARG00020011516	EGLN2	0.549778	0.0038269			ENSOARG00020002102	KCND2	-0.977511	0.00308676
ENSOARG00020003118	POLR3C	0.717811	0.0038269			ENSOARG00020009539	YBEY	-0.752851	0.003089
ENSOARG00020016930	PSMF1	1.1409	0.00383308			ENSOARG00020003813	NAV3	-2.86825	0.00313097
ENSOARG00020024038	TREX1	1.24789	0.00383308			ENSOARG00020016476	RFX4	-2.02951	0.00313436
ENSOARG00020004817	UBAC1	0.677681	0.00384127			ENSOARG00020015488	HMGN5	-1.58196	0.00317978
ENSOARG00020004916	SPTLC2	0.774279	0.00385969			ENSOARG00020017014	FUT8	-0.556083	0.00321197
ENSOARG00020014218	HDGFL2	0.474454	0.00388471			ENSOARG00020024177	PATJ	-0.706227	0.00322688
ENSOARG00020024225	POLR3E	0.696918	0.00388471			ENSOARG00020020794	SGK1	-1.85519	0.00323251
ENSOARG00020023013	TMEM203	0.932029	0.00388471			ENSOARG00020010433	MAD2L1	-0.83005	0.00323566
ENSOARG00020009023	HIP1R	1.00735	0.00388585			ENSOARG00020012292	PKD1L3	-0.501891	0.00323566
ENSOARG00020008852	TUBGCP2	0.665324	0.00389031			ENSOARG00020002487	LYRM7	-1.94702	0.00324784
ENSOARG00020003157	KAT2A	1.61319	0.00390406			ENSOARG00020010127	NDUFS6	-0.723319	0.00325639
ENSOARG00020019082	CDIPT	0.887354	0.00390861			ENSOARG00020004131	U1	-2.35629	0.00331328
ENSOARG00020004195	IQCB1	0.616365	0.0039606			ENSOARG00020003707	YBX1	-1.49481	0.00331328
ENSOARG00020011894	ITPKC	0.921593	0.003973			ENSOARG00020000845	FBXL12	-0.585733	0.00335738
ENSOARG00020017539	LRCH4	0.884345	0.00398267			ENSOARG00020000448	C1D	-0.770788	0.00338604
ENSOARG00020011477	WRAP53	0.677207	0.00398267			ENSOARG00020004236	CARD9	-1.48709	0.00339452
ENSOARG00020019574	SYN3	1.02072	0.00399392			ENSOARG00020001123	CENPA	-2.31217	0.0034274
ENSOARG00020023593	DDOST	0.548302	0.00402156			ENSOARG00020021942	TPPP3	-1.60774	0.00343162
ENSOARG00020019206	TRIM27	0.594218	0.00403498			ENSOARG00020010974	SMAD7	-1.93227	0.00345642
ENSOARG00020013831	HYAL2	1.05646	0.0040445			ENSOARG00020010316	MAP1LC3B	-0.750286	0.00346319
ENSOARG00020006925	NCAPG2	0.603311	0.0040445			ENSOARG00020012389	EIF5B	-0.835287	0.00347202
ENSOARG00020009841	ZNF672	1.27682	0.0040445			ENSOARG00020023606	RPL9	-1.14526	0.00350215
ENSOARG00020008077	DENND6B	1.67976	0.00404535			ENSOARG00020008451	NUCKS1	-0.63713	0.00352273
ENSOARG00020017917	MRPL9	0.52611	0.00405026			ENSOARG00020015622	SNX21	-1.75755	0.00353653
ENSOARG00020023988	HIF1AN	0.721858	0.00408285			ENSOARG00020000199	EFEMP1	-2.37683	0.00355872
ENSOARG00020023585	ZNF239	1.05437	0.00409044			ENSOARG00020003011	VAMP5	-0.631643	0.00355872
ENSOARG00020009858	ZNF692	0.921966	0.00413436			ENSOARG00020018352	PPP1R35	-0.975318	0.00357277
ENSOARG00020026317	KCTD5	1.21389	0.00413953			ENSOARG00020021787	RRM2B	-0.551583	0.00361314
ENSOARG00020000732	MPP6	1.01987	0.00414524			ENSOARG00020006830	SIRT1	-0.675156	0.0036238
ENSOARG00020025574	SMARCB1	0.489139	0.00414524			ENSOARG00020015134	VKORC1L1	-0.752086	0.00363353
ENSOARG00020006160	SLC25A19	0.651497	0.00415066			ENSOARG00020005548	ATP11B	-0.594092	0.00365402
ENSOARG00020015851	ZBTB17	0.654187	0.00416542			ENSOARG00020007497	RNLS	-1.28042	0.00368451
ENSOARG00020009456	REC8	1.62993	0.00418901			ENSOARG00020024287	NCAPG	-0.812477	0.00371198
ENSOARG00020018526	RAB8A	0.71876	0.00420083			ENSOARG00020015261	DEGS1	-0.867045	0.00373535
ENSOARG00020013704	EHD1	0.895283	0.00420758			ENSOARG00020017402	RCOR3	-0.691216	0.00375152
ENSOARG00020007166	ERCC2	0.857928	0.00421242			ENSOARG00020004114	U1	-2.77024	0.00379237
ENSOARG00020008782	PPIP5K1	0.723828	0.00421456			ENSOARG00020016955	YY1	-0.694729	0.00380635
ENSOARG00020022517	SCPEP1	0.902045	0.00423644			ENSOARG00020018336	RPL12	-1.00768	0.00386988
ENSOARG00020020234	CCAR2	0.847727	0.00424992			ENSOARG00020020210	PJA2	-0.515938	0.00386988
ENSOARG00020024212	CCDC51	1.12177	0.00425573			ENSOARG00020005596	PHF20	-0.486636	0.00389031
ENSOARG00020016901	HTATSF1	0.519159	0.00428956			ENSOARG00020015353	PPTC7	-0.815176	0.00390633
ENSOARG00020021176	STARD8	1.37728	0.00430024			ENSOARG00020017183	KTN1	-0.933511	0.0039226
ENSOARG00020001732	WDR5	0.518226	0.00430024			ENSOARG00020004769	ATP5F1C	-0.615611	0.00392339
ENSOARG00020005071	RBM28	0.850769	0.00433503			ENSOARG00020017769	CBX5	-0.614239	0.00392339
ENSOARG00020010960	BST-2A	5.20574	0.00435338			ENSOARG00020025795	GGH	-1.08353	0.00399817
ENSOARG00020021871	IPO9	0.937831	0.00436716			ENSOARG00020005032	CCDC146	-0.991293	0.00399895
ENSOARG00020025703	EFTUD2	0.55818	0.00437721			ENSOARG00020004875	RSU1	-0.759782	0.00402156
ENSOARG00020021463	NOP14	0.7125	0.00437725			ENSOARG00020006815	AVL9	-0.701188	0.00403498
ENSOARG00020010228	SRGAP3	1.77909	0.00441322			ENSOARG00020025168	ESF1	-0.632936	0.00404535
ENSOARG00020003653	POLR1A	0.959485	0.00441442			ENSOARG00020011363	RNaseP_nuc	-2.95064	0.00405026
ENSOARG00020025715	POMK	1.09663	0.00441442			ENSOARG00020013905	COA5	-1.30847	0.00405026
ENSOARG00020023908	UQCRC1	0.62931	0.004449			ENSOARG00020001362	MCOLN3	-1.60201	0.00410895
ENSOARG00020000326	SNRNP200	0.622069	0.00450848			ENSOARG00020010014	ZMYM4	-0.620844	0.00412482
ENSOARG00020005645	SARS1	0.747517	0.00451265			ENSOARG00020012194	MRCL3	-0.907795	0.00413481
ENSOARG00020016742	SPG7	0.846233	0.00451265			ENSOARG00020025589	UBXN2B	-1.06033	0.0041704
ENSOARG00020013239	RNF166	0.792263	0.00454021			ENSOARG00020025027	ACVR2A	-1.0109	0.00418263
ENSOARG00020004751	DNAJA2	0.512076	0.0045877			ENSOARG00020006701	LGALS1	-1.4857	0.00418766
ENSOARG00020016019	TM7SF2	0.914724	0.00461718			ENSOARG00020024421	COL25A1	-1.13678	0.00421456
ENSOARG00020004327	ETV6	0.85661	0.00464031			ENSOARG00020022693	STS	-1.71877	0.00425573
ENSOARG00020013205	LRRC59	1.07034	0.0047101			ENSOARG00020020799	CSKMT	-1.20083	0.00425573
ENSOARG00020013427	CTU2	0.695973	0.00471329			ENSOARG00020018081	TMEM41B	-0.75998	0.00425573
ENSOARG00020010043	MED24	0.922844	0.00471431			ENSOARG00020020196	NR1D2	-0.621355	0.00425573
ENSOARG00020008581	RARA	0.749954	0.0047511			ENSOARG00020021894	ENOX2	-0.55898	0.00425573
ENSOARG00020004317	UBC	0.676678	0.00482133			ENSOARG00020004595	G2E3	-0.708436	0.00429754
ENSOARG00020025397	LDB1	0.676848	0.00482248			ENSOARG00020000667	PTGER1	-2.50724	0.00430276
ENSOARG00020015150	VAC14	0.759594	0.00488566			ENSOARG00020005631	PLCXD2	-0.742684	0.00431336
ENSOARG00020021337	AKAP17A	1.2408	0.00488772			ENSOARG00020023107	EBF1	-0.635618	0.00435367
ENSOARG00020010495	MFAP1	1.22616	0.00488772			ENSOARG00020009371	AFF2	-1.43099	0.00435594
ENSOARG00020002308	CACFD1	1.07075	0.00495723			ENSOARG00020008052	POLR2F	-0.910151	0.00435905
ENSOARG00020025542	RFNG	0.83948	0.00495723			ENSOARG00020002111	C3orf33	-2.06707	0.00441442
ENSOARG00020009398	TERF2	0.583265	0.00497236			ENSOARG00020023539	VKORC1	-0.916466	0.00441586
ENSOARG00020008381	TRMT1	0.830733	0.00497236			ENSOARG00020022679	TCF12	-0.719654	0.00441586
ENSOARG00020006257	TG	0.771122	0.00500443			ENSOARG00020023005	CHST15	-0.642632	0.00441586
ENSOARG00020015857	ZSWIM1	1.52416	0.00501873			ENSOARG00020008120	SLF1	-0.685482	0.00444635
ENSOARG00020016936	MTF1	0.984557	0.00508257			ENSOARG00020005557	UVRAG	-0.603316	0.0044493
ENSOARG00020000598	DNAJC13	0.534285	0.00509285			ENSOARG00020008364	MAP3K2	-0.728228	0.00445818
ENSOARG00020013314	LYPLA2	0.712171	0.00511841			ENSOARG00020007926	ZNF644	-0.539344	0.00445818
ENSOARG00020011262	BTBD6	1.05845	0.00514017			ENSOARG00020006226	RNF2	-0.65598	0.00446931
ENSOARG00020026202	MAP2K3	0.942026	0.00514017			ENSOARG00020025138	CLASP2	-0.515565	0.00447864
ENSOARG00020005621	NUP85	0.509873	0.00517302			ENSOARG00020009403	CCDC34	-1.04915	0.00452895
ENSOARG00020023674	MUL1	0.51212	0.0051802			ENSOARG00020014011	TTYH1	-0.963443	0.00454021
ENSOARG00020001158	FGD3	0.670109	0.00519692			ENSOARG00020011661	TTLL10	-2.63797	0.00456563
ENSOARG00020005463	ARMC7	0.758549	0.00520084			ENSOARG00020020641	BTD	-0.770881	0.00460377
ENSOARG00020015726	MPP1	0.720395	0.00520084			ENSOARG00020002948	ABCB5	-1.77638	0.00463035
ENSOARG00020026108	GPATCH4	0.775128	0.00523491			ENSOARG00020001336	AMPH	-1.34334	0.00463035
ENSOARG00020008439	CD86	0.749956	0.00526658			ENSOARG00020023134	FAM53B	-0.782768	0.00463035
ENSOARG00020025810	RAF1	0.584004	0.00530417			ENSOARG00020004961	YEATS2	-0.751859	0.00465411
ENSOARG00020011678	PEX3	0.836803	0.00535129			ENSOARG00020018002	TMEM220	-0.764955	0.00466194
ENSOARG00020011699	SNRPA	0.657203	0.00536586			ENSOARG00020022360	PDAP1	-0.79185	0.00469278
ENSOARG00020025561	GPS1	0.74685	0.00536737			ENSOARG00020003056	MYO9A	-0.773964	0.0047101
ENSOARG00020014257	CTR9	0.445525	0.00540954			ENSOARG00020000343	ARHGAP29	-0.985088	0.00471338
ENSOARG00020013171	TAPBP	0.812974	0.00540954			ENSOARG00020025799	YTHDF3	-0.553692	0.00471431
ENSOARG00020004714	ARRB1	0.612667	0.00544276			ENSOARG00020013701	RCOR1	-0.767879	0.00477403
ENSOARG00020022768	ALDH16A1	0.614283	0.00551502			ENSOARG00020013232	MANEA	-0.789607	0.00478206
ENSOARG00020012266	PGAP2	0.543727	0.00552778			ENSOARG00020021162	PIK3IP1	-0.702063	0.00478392
ENSOARG00020010635	BAG1	0.641594	0.00555785			ENSOARG00020019431	CREBRF	-0.642591	0.00481127
ENSOARG00020009703	IRF8	1.05665	0.00555912			ENSOARG00020014095	RARS2	-0.682495	0.00481173
ENSOARG00020017486	ARMCX2	1.40239	0.00561908			ENSOARG00020023856	ZNF609	-0.553165	0.00481173
ENSOARG00020020135	TLE5	0.985988	0.00563033			ENSOARG00020001092	ALG14	-0.833595	0.00489554
ENSOARG00020004090	DRC7	1.28104	0.00564649			ENSOARG00020004443	SSB	-0.56631	0.00491204
ENSOARG00020004574	SMPD4	1.03134	0.00565579			ENSOARG00020019437	CUL3	-0.514464	0.00491204
ENSOARG00020015202	NUP160	0.621807	0.00567853			ENSOARG00020015169	ZBTB25	-0.890907	0.00494773
ENSOARG00020011210	ABCB6	0.696638	0.0057788			ENSOARG00020002148	ING3	-0.715551	0.00497295
ENSOARG00020005837	PIM3	1.88072	0.00579449			ENSOARG00020018009	APPL1	-0.765053	0.00498002
ENSOARG00020008132	RIC1	0.534797	0.00579449			ENSOARG00020003789	PHAX	-0.491698	0.00498946
ENSOARG00020012154	FXR2	0.685888	0.00580684			ENSOARG00020022413	RNF19A	-0.576423	0.00499698
ENSOARG00020002641	IPO13	0.73923	0.00582143			ENSOARG00020014873	SLIT1	-2.17746	0.00501873
ENSOARG00020021229	MTHFD1L	0.890145	0.00582143			ENSOARG00020010132	RPAIN	-0.735758	0.00503762
ENSOARG00020013758	NSUN6	0.659037	0.00582143			ENSOARG00020022826	MYSM1	-0.602215	0.00508257
ENSOARG00020020351	THEMIS2	0.97154	0.00582143			ENSOARG00020007391	CAMK1D	-0.559075	0.00510018
ENSOARG00020023017	BRMS1	0.65926	0.00589806			ENSOARG00020022871	ANO10	-0.687284	0.00511841
ENSOARG00020013087	ZNF410	0.588235	0.00590132			ENSOARG00020008229	CYP2R1	-0.769311	0.00512524
ENSOARG00020001933	STAT6	0.857791	0.0059183			ENSOARG00020020934	HBEGF	-1.59647	0.00513051
ENSOARG00020004618	ANKRD10	0.422106	0.0059375			ENSOARG00020011472	UNC5D	-3.38257	0.00520784
ENSOARG00020015438	ST6GALNAC4	0.658537	0.00596782			ENSOARG00020026191	NME1	-0.956012	0.00521171
ENSOARG00020007347	SNX1	0.583154	0.0059731			ENSOARG00020005519	JPT1	-0.769385	0.00521171
ENSOARG00020012894	CBX4	0.926235	0.00600662			ENSOARG00020024307	DNAJC1	-0.915261	0.00521879
ENSOARG00020022894	TMED3	1.11211	0.00601659			ENSOARG00020021492	RNASEK	-0.789149	0.00524114
ENSOARG00020020678	RELA	0.865533	0.00604895			ENSOARG00020005525	USP6NL	-0.712105	0.00526441
ENSOARG00020024132	XPNPEP3	0.751822	0.00612822			ENSOARG00020006547	CRYBB1	-1.37552	0.00536737
ENSOARG00020012650	PNMA1	2.38124	0.00613342			ENSOARG00020018034	MGAT5	-0.709603	0.00537191
ENSOARG00020004293	TYK2	0.945518	0.00613342			ENSOARG00020022192	NAF1	-0.816446	0.00537417
ENSOARG00020015953	YJU2	0.717003	0.00614411			ENSOARG00020004832	VPS13A	-0.581735	0.00538752
ENSOARG00020014260	EIF3B	0.761499	0.00618591			ENSOARG00020015862	CACNA2D4	-0.896532	0.00540692
ENSOARG00020025691	STAB1	1.46073	0.00620971			ENSOARG00020025667	SNRPD3	-0.913783	0.00544276
ENSOARG00020021803	ALDH18A1	0.579473	0.00621391			ENSOARG00020018310	GPR137B	-0.796124	0.00544596
ENSOARG00020005258	DGCR2	1.15321	0.00623906			ENSOARG00020006603	YAF2	-0.645559	0.00546358
ENSOARG00020003881	TPRG1L	0.613574	0.00623906			ENSOARG00020001459	ATRAID	-0.584504	0.00547765
ENSOARG00020008268	ANTXR2	0.682984	0.00625166			ENSOARG00020003955	SLC25A15	-1.01805	0.0054967
ENSOARG00020006571	POLR2D	0.707417	0.00626475			ENSOARG00020021074	DIP2B	-0.641607	0.00549975
ENSOARG00020011313	LMO2	0.78294	0.00627426			ENSOARG00020025240	AGA	-0.537756	0.00552672
ENSOARG00020026122	HDGF	0.811317	0.00629636			ENSOARG00020014532	URGCP	-0.662849	0.0055554
ENSOARG00020018933	MFSD12	0.860094	0.00629636			ENSOARG00020026364	FAM135A	-1.49353	0.00561647
ENSOARG00020022289	SEC24C	0.622357	0.00629636			ENSOARG00020020819	ZNF451	-0.481136	0.00564359
ENSOARG00020014531	TMED9	0.561578	0.00629919			ENSOARG00020009150	TPRKB	-0.727203	0.00564649
ENSOARG00020010734	FAM117A	0.762976	0.00631534			ENSOARG00020011909	PLPP1	-0.580298	0.00569769
ENSOARG00020016552	SIL1	0.617114	0.00631534			ENSOARG00020013541	UHRF1BP1L	-0.818144	0.00571353
ENSOARG00020010928	LPIN2	0.762263	0.00633516			ENSOARG00020006331	H1-4	-1.41222	0.00571915
ENSOARG00020022608	RASGRF1	0.697412	0.00633516			ENSOARG00020013668	MAML3	-1.21815	0.0057288
ENSOARG00020009973	NUP88	0.558482	0.00633817			ENSOARG00020005502	CZIB	-0.803451	0.00576512
ENSOARG00020022902	TMEM151A	1.89734	0.00634823			ENSOARG00020000694	TEX10	-0.456563	0.00576905
ENSOARG00020003798	LRRC14	0.762924	0.00636445			ENSOARG00020009080	FAM162A	-0.709848	0.0057822
ENSOARG00020023723	MVK	0.826196	0.00638344			ENSOARG00020024622	COX8A	-1.02936	0.00578961
ENSOARG00020021033	CARS1	1.23346	0.00640477			ENSOARG00020008902	FBXO36	-1.17637	0.00580164
ENSOARG00020010957	MED17	0.415214	0.00640477			ENSOARG00020014781	VRK1	-0.776181	0.00586812
ENSOARG00020003589	POLR2C	0.499313	0.0064272			ENSOARG00020023944	TEX30	-0.898146	0.00587238
ENSOARG00020004562	SELENOT	0.852984	0.0064272			ENSOARG00020002497	AOPEP	-0.701015	0.00587269
ENSOARG00020022849	MYH11	0.743639	0.00643848			ENSOARG00020017500	DDX3X	-0.560659	0.00590545
ENSOARG00020006631	IVNS1ABP	0.497504	0.00645576			ENSOARG00020012702	2003-08-01	-0.490094	0.00591709
ENSOARG00020002283	CRAT	0.753895	0.00650846			ENSOARG00020023915	TNFAIP3	-1.9017	0.0059375
ENSOARG00020008830	GTPBP4	0.637606	0.00650896			ENSOARG00020021076	MRPS16	-0.848102	0.0059375
ENSOARG00020003996	ZNF226	0.940917	0.0066287			ENSOARG00020019569	HDDC2	-0.865159	0.00596886
ENSOARG00020013421	UBALD2	1.37291	0.00663427			ENSOARG00020000178	IFT27	-1.40327	0.00596995
ENSOARG00020025672	RNF113B	1.47464	0.00664704			ENSOARG00020011999	COQ10B	-0.623823	0.00598239
ENSOARG00020018299	IBA57	0.645221	0.00665932			ENSOARG00020012796	KCNK10	-0.798058	0.00599731
ENSOARG00020022737	NSUN5	1.50149	0.00667957			ENSOARG00020005801	UPF2	-0.587729	0.00601573
ENSOARG00020025998	MAPK1	0.795781	0.0066842			ENSOARG00020022656	MTMR8	-0.593347	0.00603389
ENSOARG00020008889	IFIT5	2.19299	0.00668915			ENSOARG00020010664	RALGAPB	-0.437268	0.0060562
ENSOARG00020005717	GGA3	0.915997	0.00670656			ENSOARG00020025014	LY86	-0.819585	0.00607729
ENSOARG00020024059	ATRIP	0.642554	0.00671638			ENSOARG00020013850	BBOF1	-0.776319	0.00612822
ENSOARG00020023220	MRPS27	0.679573	0.00671638			ENSOARG00020021882	DENND4C	-0.706877	0.00612822
ENSOARG00020008473	RABGGTA	0.448867	0.00671638			ENSOARG00020020978	SCAPER	-0.691979	0.00617236
ENSOARG00020000426	ZNF691	1.31282	0.00671638			ENSOARG00020010737	AP2S1	-0.762153	0.0061891
ENSOARG00020019054	MORC2	0.604524	0.00681063			ENSOARG00020009370	ASAP1	-0.738689	0.0061891
ENSOARG00020005278	FICD	1.03283	0.00684666			ENSOARG00020008175	ARHGAP18	-1.11524	0.00620971
ENSOARG00020008951	LPCAT2	1.12594	0.00695912			ENSOARG00020013767	DNAJB14	-0.573223	0.0062185
ENSOARG00020017672	TRAK2	1.2557	0.00700206			ENSOARG00020018769	RPL14	-0.990565	0.00622002
ENSOARG00020003458	NKIRAS2	0.853918	0.00701048			ENSOARG00020022501	PRKG1	-1.07553	0.00629636
ENSOARG00020015548	ODR4	0.531516	0.00701048			ENSOARG00020023844	MLLT10	-0.647369	0.00629919
ENSOARG00020012971	VMP1	0.492372	0.00701048			ENSOARG00020020459	ARMH4	-0.741218	0.0063124
ENSOARG00020003180	ZNF276	0.97388	0.00701048			ENSOARG00020024224	MED28	-0.691246	0.00633485
ENSOARG00020019374	EHMT1	0.470378	0.00704621			ENSOARG00020023982	RAB6A	-0.844731	0.00633516
ENSOARG00020016593	NIF3L1	0.692844	0.00706247			ENSOARG00020011479	SLC25A3	-0.5497	0.00633516
ENSOARG00020003352	UPF1	0.836878	0.00706247			ENSOARG00020020606	U2	-2.04572	0.00640477
ENSOARG00020022658	PTPN6	0.841807	0.00708739			ENSOARG00020007204	HTR6	-1.14344	0.00640477
ENSOARG00020008044	IDH3B	0.554419	0.0071357			ENSOARG00020002393	TRABD2B	-0.762844	0.00642148
ENSOARG00020013796	XPNPEP1	0.649197	0.00714168			ENSOARG00020004392	MEGF9	-1.62542	0.0064272
ENSOARG00020024372	SLC15A4	0.893916	0.00716975			ENSOARG00020019362	ATP6V0E1	-0.944983	0.00645301
ENSOARG00020021406	FIBP	0.515656	0.00719767			ENSOARG00020011870	PRDM10	-0.8901	0.00645576
ENSOARG00020006402	TXNRD2	0.622732	0.00723444			ENSOARG00020007883	ZFP36L2	-0.883242	0.00646681
ENSOARG00020011753	ANKZF1	0.891972	0.00723748			ENSOARG00020026178	SPAG9	-0.580807	0.0065805
ENSOARG00020017221	CASP8	0.941765	0.00723748			ENSOARG00020014172	RUNX1	-0.777633	0.0066287
ENSOARG00020009709	CEP57L1	0.868098	0.00724132			ENSOARG00020015503	SAMD4A	-0.974106	0.00664176
ENSOARG00020012813	UHRF1	0.568306	0.00724132			ENSOARG00020014256	CARHSP1	-1.10172	0.00671638
ENSOARG00020017617	ACSL5	0.563438	0.00725508			ENSOARG00020020903	C18H15orf40	-0.684092	0.00671638
ENSOARG00020013585	NDUFV1	0.753473	0.00725629			ENSOARG00020015660	PPP1CC	-0.522939	0.00671638
ENSOARG00020017829	PIP5K1C	0.453158	0.00726445			ENSOARG00020020008	AP5M1	-0.677952	0.00673618
ENSOARG00020014456	RAE1	0.877672	0.00726445			ENSOARG00020022995	TNPO1	-0.615989	0.00680853
ENSOARG00020013513	ELAC2	0.978971	0.00733043			ENSOARG00020019392	PRDM2	-0.76838	0.006823
ENSOARG00020012824	NAPA	0.715535	0.00735038			ENSOARG00020015342	GMFB	-0.650292	0.00684666
ENSOARG00020011679	PRUNE1	0.621362	0.00737302			ENSOARG00020013943	SPTBN4	-1.52158	0.00692507
ENSOARG00020013369	FAM161B	1.16295	0.00739597			ENSOARG00020018433	CASD1	-0.584499	0.00693667
ENSOARG00020024393	PELP1	0.530895	0.00742081			ENSOARG00020012137	EDEM1	-0.810793	0.0069724
ENSOARG00020017722	MMS19	0.623578	0.00742467			ENSOARG00020006440	NFU1	-0.926733	0.00701746
ENSOARG00020010402	CTBP1	0.935712	0.00746416			ENSOARG00020011771	TXNL4A	-0.665764	0.00704383
ENSOARG00020013385	DAXX	1.04851	0.00747462			ENSOARG00020016617	DNAH14	-1.25954	0.00710067
ENSOARG00020005441	GPAA1	0.521186	0.00749838			ENSOARG00020025361	TCEA1	-0.470158	0.00711521
ENSOARG00020014441	ARHGAP45	0.767966	0.0075084			ENSOARG00020008599	SERPINB9	-0.958494	0.00719876
ENSOARG00020000138	MMACHC	1.11695	0.00751544			ENSOARG00020015942	SLC35E1	-0.766055	0.00720119
ENSOARG00020007811	CC2D1B	0.64527	0.00754111			ENSOARG00020017389	FRA10AC1	-0.663867	0.0072044
ENSOARG00020021310	ELP2	0.548102	0.00755325			ENSOARG00020016338	ZNF354C	-0.822124	0.00726445
ENSOARG00020012238	STK16	0.811095	0.00756429			ENSOARG00020004922	WDR43	-0.419474	0.00726445
ENSOARG00020025831	WDR82	0.525219	0.00756429			ENSOARG00020001307	OST4	-1.37766	0.00726891
ENSOARG00020007706	APH1A	1.02771	0.00756741			ENSOARG00020002912	ISCA1	-0.548744	0.00726891
ENSOARG00020012522	TYSND1	0.835109	0.00758217			ENSOARG00020010450	METTL15	-0.778724	0.00731727
ENSOARG00020007006	RBBP5	0.540263	0.0075916			ENSOARG00020004883	HINT2	-0.652926	0.00737302
ENSOARG00020017271	CCT3	0.863049	0.00761899			ENSOARG00020008401	IAH1	-0.566174	0.00740437
ENSOARG00020011346	UBE2J2	0.49735	0.00762064			ENSOARG00020023381	DCBLD1	-0.521767	0.00746256
ENSOARG00020018579	RBM10	0.630513	0.00768			ENSOARG00020019786	DUSP3	-1.90776	0.00747462
ENSOARG00020015823	JMJD6	1.14319	0.00770342			ENSOARG00020019798	RAP1GAP2	-1.04637	0.00747462
ENSOARG00020012684	HSP90B1	0.601242	0.00771514			ENSOARG00020005629	NNT	-0.611594	0.00747462
ENSOARG00020000971	LRRC41	0.621152	0.00771776			ENSOARG00020017229	DNAJC10	-0.521999	0.00747462
ENSOARG00020015667	ARAF	0.461326	0.00790552			ENSOARG00020000881	ACP1	-0.578099	0.00747858
ENSOARG00020016950	TOR2A	1.35204	0.00794595			ENSOARG00020008873	PPM1N	-1.2934	0.00748815
ENSOARG00020013282	ACSF2	0.591251	0.00795785			ENSOARG00020003643	NPL	-3.144	0.00749274
ENSOARG00020019993	SUGP1	0.512599	0.00795785			ENSOARG00020002804	SMC2	-0.646847	0.00749838
ENSOARG00020010247	MIER2	0.884458	0.00797839			ENSOARG00020015745	FXYD1	-2.69957	0.00751544
ENSOARG00020025380	SMARCAL1	0.635048	0.00799057			ENSOARG00020010968	MANBA	-0.676641	0.00753134
ENSOARG00020008716	NADK	0.764866	0.00802646			ENSOARG00020003871	ANLN	-1.66971	0.00753786
ENSOARG00020018007	FAM114A2	0.522182	0.00807505			ENSOARG00020007581	BORCS7	-0.765698	0.00762954
ENSOARG00020012883	XYLT2	0.741396	0.00809091			ENSOARG00020025192	CENPI	-0.714763	0.00770342
ENSOARG00020017395	LZIC	0.912971	0.00809963			ENSOARG00020021448	RYR1	-1.3752	0.00774965
ENSOARG00020011510	SDF4	0.558995	0.00810627			ENSOARG00020022275	SLC9A1	-1.31417	0.00775887
ENSOARG00020004295	KATNB1	0.623312	0.00818863			ENSOARG00020011289	C18orf32	-0.569712	0.00783974
ENSOARG00020012450	SETD6	0.74826	0.00818863			ENSOARG00020013975	H2AFX	-0.750365	0.00786004
ENSOARG00020008793	CDC16	0.388018	0.00825963			ENSOARG00020004266	SRSF5	-0.600047	0.00786004
ENSOARG00020011037	GARS1	0.571351	0.00826234			ENSOARG00020012811	MRPL30	-0.718212	0.00790561
ENSOARG00020020452	LAT2	0.593433	0.00826474			ENSOARG00020017174	MRPL54	-0.648161	0.00790561
ENSOARG00020004577	RIOX2	0.733339	0.00826474			ENSOARG00020000954	ATF6	-0.711467	0.00790677
ENSOARG00020012464	NEU1	0.820567	0.00826646			ENSOARG00020016957	TMEM219	-0.653482	0.00795222
ENSOARG00020024077	TSR2	0.708136	0.00830655			ENSOARG00020019051	DLG4	-1.01104	0.00795785
ENSOARG00020025779	GLRX5	0.947356	0.00840027			ENSOARG00020020914	TAF15	-0.912827	0.00795785
ENSOARG00020016657	AXIN1	0.985979	0.00840492			ENSOARG00020016691	C4orf33	-0.763076	0.0079649
ENSOARG00020006677	AAAS	0.434873	0.00843015			ENSOARG00020016077	RBM26	-0.60946	0.00799057
ENSOARG00020014682	BLMH	0.729253	0.00843015			ENSOARG00020010438	AFG1L	-0.707132	0.00800889
ENSOARG00020017578	DDX31	0.504428	0.00844843			ENSOARG00020017101	DBP	-0.962723	0.00805015
ENSOARG00020020927	FAM222B	1.27229	0.00844843			ENSOARG00020018240	TMEM135	-0.731027	0.00807156
ENSOARG00020000246	IMMT	0.476114	0.00844843			ENSOARG00020012553	ASH1L	-0.583615	0.00807532
ENSOARG00020014826	TRNT1	0.707881	0.0084579			ENSOARG00020025827	MTFR1	-0.718564	0.00807711
ENSOARG00020020045	GNA15	1.32673	0.00852731			ENSOARG00020008087	PRKAA1	-0.533006	0.00814038
ENSOARG00020002392	SURF4	0.681141	0.00852811			ENSOARG00020023012	C11orf71	-1.07881	0.00819945
ENSOARG00020020558	ZNF26	1.38614	0.00854637			ENSOARG00020010197	ANKRD44	-0.628459	0.00823657
ENSOARG00020017147	RMI2	2.36328	0.00858128			ENSOARG00020021873	GPD2	-0.572819	0.00823657
ENSOARG00020003891	TSNAXIP1	2.43108	0.00868715			ENSOARG00020009163	KIAA2026	-0.515736	0.00823786
ENSOARG00020014612	PI4KB	0.745164	0.00874652			ENSOARG00020008406	TTC33	-0.539769	0.00826474
ENSOARG00020012549	MED16	0.651229	0.00885472			ENSOARG00020000191	RECQL	-0.448938	0.00829722
ENSOARG00020017610	FDXACB1	1.07933	0.00886348			ENSOARG00020000292	U3	-4.30305	0.00840027
ENSOARG00020016446	LGALS3	1.49141	0.00888006			ENSOARG00020009700	STAMBP	-0.684773	0.00841399
ENSOARG00020019202	RTCB	0.828951	0.00894489			ENSOARG00020007640	RALGAPA1	-0.5074	0.00842851
ENSOARG00020024530	ADO	1.36166	0.00896141			ENSOARG00020016031	ZNF41	-0.729493	0.00843015
ENSOARG00020020861	TUBB	0.80726	0.00906903			ENSOARG00020012374	PPP3CA	-0.44656	0.00843015
ENSOARG00020002411	GTF2E1	0.813693	0.00909434			ENSOARG00020008005	SLC39A10	-0.479171	0.00844843
ENSOARG00020010032	TGFBI	2.35376	0.00909434			ENSOARG00020024744	HERPUD1	-0.615254	0.00852277
ENSOARG00020005830	HACD3	0.653365	0.00912306			ENSOARG00020020879	CCNB2	-0.975684	0.00855071
ENSOARG00020013814	ARHGAP20	1.18234	0.0091242			ENSOARG00020018761	FGFR2	-2.73234	0.00855492
ENSOARG00020011715	CLN6	1.12704	0.0091242			ENSOARG00020014749	CDKN3	-1.23915	0.00858128
ENSOARG00020004110	EDC4	0.75075	0.0091242			ENSOARG00020006305	MRPL18	-0.902066	0.00858128
ENSOARG00020014466	PLEKHN1	1.52865	0.0091242			ENSOARG00020020902	RAB31	-0.872118	0.00858128
ENSOARG00020010177	PSME2	0.71019	0.00914899			ENSOARG00020013893	SERPINE3	-0.811539	0.00858128
ENSOARG00020019614	GANAB	0.595058	0.00918696			ENSOARG00020017496	VBP1	-0.739713	0.00858128
ENSOARG00020005603	BRD1	0.769186	0.00919856			ENSOARG00020003366	RAB28	-0.468493	0.00858128
ENSOARG00020003434	RCHY1	0.613235	0.00920598			ENSOARG00020005350	ANO4	-1.53766	0.00860099
ENSOARG00020008180	IER2	0.962654	0.00923614			ENSOARG00020005311	CST3	-1.0942	0.00860099
ENSOARG00020022617	PRR3	0.785364	0.00926884			ENSOARG00020023834	CWC15	-0.478266	0.00865307
ENSOARG00020015742	AREL1	0.784879	0.00930063			ENSOARG00020012922	TDG	-0.811645	0.00867031
ENSOARG00020025891	ACAA1	0.644461	0.0093108			ENSOARG00020011673	RWDD4	-0.622424	0.00868715
ENSOARG00020024193	ALKBH4	0.741924	0.00933699			ENSOARG00020023033	C4orf48	-1.99688	0.0087074
ENSOARG00020009919	SLC46A3	0.707369	0.00934746			ENSOARG00020003474	VAV3	-0.802982	0.00873606
ENSOARG00020014557	STARD3	0.736099	0.00936095			ENSOARG00020007868	GPATCH2	-0.457934	0.00877167
ENSOARG00020009008	SNX16	0.988906	0.0093768			ENSOARG00020020114	MCU	-0.643731	0.00878682
ENSOARG00020020721	SCAMP4	0.481607	0.00938576			ENSOARG00020002895	STK38L	-0.620305	0.00885472
ENSOARG00020016800	SRSF6	0.528168	0.00939489			ENSOARG00020020447	U2	-2.71217	0.00893145
ENSOARG00020020079	XKR8	1.1321	0.00940371			ENSOARG00020015743	HHIPL1	-1.78691	0.00902177
ENSOARG00020025324	ARHGAP27	0.996842	0.00947619			ENSOARG00020002716	ATP6V0B	-0.531961	0.00903278
ENSOARG00020020086	EBP	1.43474	0.00947619			ENSOARG00020015043	TBRG1	-0.467022	0.00909434
ENSOARG00020008111	ESRRA	0.939938	0.00947636			ENSOARG00020014115	C2orf69	-1.12522	0.0091242
ENSOARG00020015628	FBXL14	1.00948	0.00951049			ENSOARG00020019961	KATNA1	-0.51598	0.0091242
ENSOARG00020020856	ZNF3	0.565055	0.00959323			ENSOARG00020015545	NCK1	-0.4555	0.00915813
ENSOARG00020014988	DBR1	0.716648	0.00959444			ENSOARG00020009859	ZPBP	-0.83574	0.00922502
ENSOARG00020014939	ACSF3	0.500778	0.00964323			ENSOARG00020018897	CPPED1	-0.680064	0.00922502
ENSOARG00020020308	RFXANK	0.532193	0.00968225			ENSOARG00020024896	REEP3	-0.59511	0.00922502
ENSOARG00020025689	FASN	0.922867	0.0097086			ENSOARG00020005521	ATP8B4	-0.68486	0.00923614
ENSOARG00020000773	FAHD2A	0.609916	0.00975182			ENSOARG00020014905	SRP19	-0.579463	0.00925619
ENSOARG00020021154	FKBP15	0.48644	0.00976575			ENSOARG00020003919	ITGA1	-0.833401	0.00926527
ENSOARG00020021659	ZW10	0.688062	0.00976575			ENSOARG00020006564	TMEM39B	-0.801885	0.00926572
ENSOARG00020007890	MAP2K1	0.43548	0.00978405			ENSOARG00020012040	CXCR4	-1.1178	0.00928099
ENSOARG00020025948	RABEP2	0.628041	0.00985199			ENSOARG00020005745	HSF2BP	-0.989472	0.00931403
ENSOARG00020006678	CUL4A	0.924684	0.00985493			ENSOARG00020023750	ADK	-1.04185	0.00935667
ENSOARG00020000737	PLPP7	0.943171	0.00990392			ENSOARG00020004144	SUV39H2	-0.781437	0.00936334
ENSOARG00020003201	DFFB	0.69565	0.00991631			ENSOARG00020006093	ASCC3	-0.514619	0.00940371
ENSOARG00020012485	GSDMD	0.694236	0.00991681			ENSOARG00020024568	ZFAND3	-0.705818	0.00943722
ENSOARG00020010471	SPOP	0.666535	0.00991857			ENSOARG00020014389	SH3KBP1	-0.464375	0.009475
ENSOARG00020011980	RXRB	0.903181	0.00992143			ENSOARG00020022934	ANKRD13A	-0.560006	0.00958784
ENSOARG00020011484	B3GALT6	0.962492	0.00994331			ENSOARG00020018481	CCDC112	-0.863236	0.00974806
ENSOARG00020003963	SNX9	0.762687	0.00994331			ENSOARG00020011687	ELP4	-0.546699	0.00975527
ENSOARG00020016205	SIRT6	0.852982	0.00996565			ENSOARG00020026368	SLC5A10	-0.840029	0.00976903
ENSOARG00020006500	RAB9A	0.748234	0.00997124			ENSOARG00020016896	TRIM44	-0.822843	0.00984719
ENSOARG00020026043	CLN3	0.856257	0.00998805			ENSOARG00020014774	NDUFA8	-0.931257	0.00991631
ENSOARG00020021571	MYH9	0.541386	0.00998805			ENSOARG00020021146	PTRHD1	-1.01546	0.00994331
ENSOARG00020014538	PPP1R11	0.712701	0.00998805			ENSOARG00020024049	TM2D1	-0.81576	0.00994331
ENSOARG00020022176	HR	0.718364	0.00998846			ENSOARG00020018369	ERO1B	-0.655616	0.00994331
ENSOARG00020003232	LRRC47	0.513916	0.010026			ENSOARG00020012368	MBOAT1	-0.589693	0.010007
ENSOARG00020010967	SERINC3	0.710262	0.0100416			ENSOARG00020005084	ZMYM2	-0.480445	0.0101031
ENSOARG00020019251	DOHH	0.73465	0.0100997			ENSOARG00020007531	PEX5L	-1.89429	0.0101459
ENSOARG00020016144	USP11	0.499046	0.0100997			ENSOARG00020005660	SCAND1	-0.840133	0.0101459
ENSOARG00020000424	WDR92	0.965483	0.0101031			ENSOARG00020006940	ID2	-0.990301	0.0102098
ENSOARG00020009683	SEMA5B	2.05025	0.01012			ENSOARG00020011432	POLR2I	-0.840183	0.0103447
ENSOARG00020007023	MYO1B	2.07723	0.0101508			ENSOARG00020015241	SGSH	-0.866053	0.0103714
ENSOARG00020007513	PEX10	0.942108	0.0101508			ENSOARG00020003860	RBM8A	-0.697262	0.0103714
ENSOARG00020007088	NDRG3	0.710074	0.0101604			ENSOARG00020022968	ZNF280D	-0.45174	0.0103714
ENSOARG00020025991	TUFM	0.575411	0.0102107			ENSOARG00020017124	EMC6	-0.799039	0.0103949
ENSOARG00020018332	MLKL	0.938555	0.010262			ENSOARG00020002486	POLR2H	-0.589338	0.0104065
ENSOARG00020008086	PDIA4	0.745062	0.010277			ENSOARG00020012739	RNGTT	-0.452879	0.0104149
ENSOARG00020012761	VARS1	0.714168	0.0103714			ENSOARG00020005651	FAM227B	-1.34273	0.010452
ENSOARG00020022787	VANGL1	0.736439	0.0103753			ENSOARG00020014119	KHDC4	-0.968922	0.0104788
ENSOARG00020018388	MEPCE	0.5079	0.0104047			ENSOARG00020011681	C6H4orf3	-0.844362	0.0105193
ENSOARG00020016492	OAF	1.27672	0.010405			ENSOARG00020013939	DCTN4	-0.623622	0.0106264
ENSOARG00020021483	NXF1	0.719502	0.0104065			ENSOARG00020009592	SAP30	-0.980901	0.01063
ENSOARG00020009995	STRN4	0.906085	0.0104065			ENSOARG00020009563	CEP112	-1.32112	0.0106547
ENSOARG00020018288	MRPL37	0.551545	0.0104474			ENSOARG00020005570	SUMO2	-0.746677	0.0106547
ENSOARG00020000973	ILF2	0.488466	0.010452			ENSOARG00020024375	PSMG2	-0.895651	0.0107009
ENSOARG00020005718	CHST2	1.26563	0.0105391			ENSOARG00020004951	PCNX1	-0.473495	0.0107082
ENSOARG00020001677	CCDC130	0.625162	0.0105517			ENSOARG00020007133	CSRNP3	-2.03451	0.0107681
ENSOARG00020014099	KPNA2	1.0425	0.0105844			ENSOARG00020003479	AK6	-0.791871	0.0107904
ENSOARG00020014725	RMND5B	0.515609	0.0105844			ENSOARG00020021262	NYAP2	-1.5409	0.010896
ENSOARG00020019634	RDH11	0.870114	0.0106168			ENSOARG00020015085	MXI1	-0.63616	0.0109029
ENSOARG00020014196	GDPGP1	1.73279	0.0107009			ENSOARG00020015103	ZNF292	-0.51107	0.0109223
ENSOARG00020021391	TMEM179B	0.415462	0.0107194			ENSOARG00020004430	PHTF2	-0.964673	0.0109677
ENSOARG00020019227	PPFIA1	0.751992	0.010779			ENSOARG00020010442	HYPK	-0.843512	0.0109677
ENSOARG00020016260	ACTR1B	0.792958	0.0108665			ENSOARG00020004753	SERP1	-0.697596	0.0109843
ENSOARG00020017294	RAB11FIP3	1.18073	0.0108665			ENSOARG00020016094	SLC36A1	-0.655114	0.0110614
ENSOARG00020013142	TICAM1	1.15814	0.0108665			ENSOARG00020016887	SMC6	-0.573142	0.0111484
ENSOARG00020010922	ELAVL1	0.567806	0.0108666			ENSOARG00020009205	RPS11	-1.05808	0.0111734
ENSOARG00020014390	SERTAD1	1.07912	0.0108928			ENSOARG00020005671	SLC9A9	-1.04239	0.0111986
ENSOARG00020005398	CYC1	0.440162	0.0109059			ENSOARG00020006354	INSL3	-1.48987	0.0112138
ENSOARG00020010204	HEMK1	0.918136	0.0109059			ENSOARG00020009058	EIF3M	-0.751849	0.0112138
ENSOARG00020012049	DYNC1H1	0.628984	0.010913			ENSOARG00020020529	RALGPS2	-0.493579	0.0112292
ENSOARG00020013481	RNASE4	2.61232	0.0109267			ENSOARG00020012544	TMEM120B	-0.684531	0.0112295
ENSOARG00020009338	FAM43A	1.65026	0.0109664			ENSOARG00020009274	KLF12	-0.79376	0.0112604
ENSOARG00020015226	AGAP3	0.924652	0.0109665			ENSOARG00020007494	U1	-2.57051	0.011275
ENSOARG00020020888	BTBD2	0.954724	0.0110051			ENSOARG00020017627	CWC25	-0.509114	0.0113571
ENSOARG00020017161	PLRG1	0.755483	0.0110277			ENSOARG00020016392	MAPK1IP1L	-0.499659	0.0113806
ENSOARG00020026031	EIF3C	0.531305	0.0110927			ENSOARG00020020046	LATS1	-0.49892	0.0114405
ENSOARG00020020108	PCNX3	0.985601	0.0112138			ENSOARG00020019344	ATAD2B	-0.452163	0.01149
ENSOARG00020021738	KRBA2	0.672176	0.0112256			ENSOARG00020007558	BTF3L4	-0.712248	0.0115085
ENSOARG00020007948	ZNF853	2.85185	0.0112345			ENSOARG00020004819	MEF2A	-0.536882	0.011519
ENSOARG00020023671	SLC38A10	0.746418	0.0112478			ENSOARG00020017652	TTC32	-0.678227	0.0115669
ENSOARG00020025818	MKRN2	0.501805	0.0114411			ENSOARG00020004191	DPY19L4	-0.916776	0.0116109
ENSOARG00020002256	POLR1E	0.700162	0.0114804			ENSOARG00020004129	U1	-2.37796	0.0116233
ENSOARG00020012625	TUBA4A	0.703117	0.0114804			ENSOARG00020012189	DPM1	-0.586967	0.0116233
ENSOARG00020021781	ABCC10	1.01191	0.0115076			ENSOARG00020003725	PANK2	-0.512942	0.0116233
ENSOARG00020025911	SPNS1	0.483563	0.01151			ENSOARG00020024888	EPC2	-0.526569	0.0116262
ENSOARG00020016627	NUMA1	0.746648	0.0116232			ENSOARG00020008843	NR6A1	-1.32648	0.0116289
ENSOARG00020003371	CIAPIN1	0.576576	0.0116429			ENSOARG00020022599	POLR2K	-0.619957	0.0116885
ENSOARG00020010341	HNF4A	2.45704	0.0116429			ENSOARG00020021581	LRBA	-0.525053	0.0117008
ENSOARG00020025516	NANOS1	1.89912	0.0116794			ENSOARG00020019301	RPL26L1	-0.587797	0.0117074
ENSOARG00020016591	DAPK3	1.00731	0.0117074			ENSOARG00020005173	ARPC5	-0.735147	0.0117815
ENSOARG00020004458	TMEM238	1.45379	0.0117223			ENSOARG00020015704	STAG1	-0.605897	0.0118105
ENSOARG00020014237	NFYA	0.733144	0.0117455			ENSOARG00020009930	GADD45A	-0.934695	0.0118276
ENSOARG00020017881	GLG1	0.490184	0.0117596			ENSOARG00020011301	ACOX1	-0.425272	0.0118371
ENSOARG00020006198	ADCY7	0.657398	0.011763			ENSOARG00020024654	MYO19	-0.691895	0.0118373
ENSOARG00020001478	PRR5	0.886659	0.0118493			ENSOARG00020002590	PDCD10	-0.489381	0.0118979
ENSOARG00020016152	NCBP3	0.575423	0.0118547			ENSOARG00020021080	CAMK4	-0.964872	0.0119059
ENSOARG00020003624	DDX47	0.433529	0.01188			ENSOARG00020018969	STX7	-0.616693	0.0119059
ENSOARG00020015962	ALDOA	0.658973	0.0118979			ENSOARG00020003229	TRPM7	-0.579457	0.011932
ENSOARG00020026463	TRAP1	0.568662	0.0119059			ENSOARG00020023714	C11orf49	-0.858812	0.0119423
ENSOARG00020026287	ALKBH5	0.79799	0.0119106			ENSOARG00020007441	FBXL4	-0.559334	0.0119817
ENSOARG00020017260	FEN1	1.0967	0.0119423			ENSOARG00020003490	NOP10	-1.05211	0.0119868
ENSOARG00020017155	NGLY1	0.449432	0.0119423			ENSOARG00020002208	TOMM5	-0.877823	0.0119933
ENSOARG00020012818	PIP4P1	0.559692	0.0119818			ENSOARG00020021163	SLTM	-0.534165	0.0119933
ENSOARG00020001160	DCTN2	0.391086	0.012011			ENSOARG00020002045	MAATS1	-0.948889	0.0120043
ENSOARG00020002278	ZBTB5	0.785728	0.0120482			ENSOARG00020003945	CDKN2C	-1.14236	0.0120724
ENSOARG00020013191	DPP9	0.826094	0.0120701			ENSOARG00020001718	PRXL2C	-0.882739	0.0121078
ENSOARG00020022493	CD14	2.54573	0.0120901			ENSOARG00020006773	DNAJC4	-0.683827	0.0121816
ENSOARG00020021173	CHFR	0.55071	0.0121526			ENSOARG00020010991	FABP3	-1.39344	0.0121955
ENSOARG00020013972	ASCC2	0.438988	0.0121604			ENSOARG00020017952	PAIP2	-0.713898	0.0121959
ENSOARG00020006088	LMO4	0.584681	0.0121604			ENSOARG00020012417	BHLHE40	-1.05006	0.0122588
ENSOARG00020019921	MLLT1	0.949012	0.0121816			ENSOARG00020021126	KANSL1L	-0.52817	0.0122638
ENSOARG00020026127	TRAF7	0.52709	0.0121955			ENSOARG00020025796	AP4E1	-0.584061	0.0122823
ENSOARG00020011576	QPCTL	0.592858	0.0122189			ENSOARG00020018261	DNAJC18	-0.574113	0.0122882
ENSOARG00020023179	ORAI3	0.882542	0.0122588			ENSOARG00020000665	TBCCD1	-0.687968	0.0123043
ENSOARG00020012366	MAP4K2	0.81833	0.0122757			ENSOARG00020024461	PHF5A	-0.817358	0.0124348
ENSOARG00020001394	PHGDH	1.79517	0.0122841			ENSOARG00020003427	CENPN	-0.955031	0.0124713
ENSOARG00020025383	MAFG	0.669982	0.0122972			ENSOARG00020020382	SFXN1	-0.412606	0.0125016
ENSOARG00020002090	ANKMY2	0.890289	0.0123064			ENSOARG00020002972	IMMP2L	-0.669369	0.0125065
ENSOARG00020002883	ANKRD52	0.907184	0.0123117			ENSOARG00020016669	SBF2	-0.67749	0.0125191
ENSOARG00020026348	MIEF2	0.813364	0.0124348			ENSOARG00020016365	CHD1	-0.512377	0.0125476
ENSOARG00020012286	EXOC7	0.371467	0.0124713			ENSOARG00020025537	LUZP2	-2.23885	0.0125801
ENSOARG00020021839	MON1B	0.863092	0.0124713			ENSOARG00020000188	MTX2	-0.611862	0.0125904
ENSOARG00020013804	POLR2A	0.845222	0.0124713			ENSOARG00020012103	2004-08-01	-0.641335	0.0126015
ENSOARG00020026010	YPEL1	1.68255	0.0124713			ENSOARG00020013961	GOSR1	-0.489557	0.0126015
ENSOARG00020026459	DNASE1	1.21101	0.0125075			ENSOARG00020014183	NINJ2	-1.21686	0.0126324
ENSOARG00020003260	PCED1B	1.08438	0.0125191			ENSOARG00020026270	CRAMP1	-0.662286	0.0126438
ENSOARG00020000375	FBXW5	0.774694	0.0126015			ENSOARG00020019118	DIAPH2	-0.838052	0.0126756
ENSOARG00020022954	FLT3LG	0.651071	0.0126015			ENSOARG00020009170	BTBD8	-0.787097	0.0127006
ENSOARG00020019308	PQBP1	0.860875	0.0126015			ENSOARG00020015501	RC3H1	-0.506675	0.0127571
ENSOARG00020007770	MICALL1	0.777192	0.0126396			ENSOARG00020015635	OXR1	-0.437522	0.012765
ENSOARG00020018308	TMEM63A	0.516378	0.0126438			ENSOARG00020000433	GPBP1L1	-0.482755	0.0127859
ENSOARG00020007526	USP14	0.480318	0.0126438			ENSOARG00020019439	ATP23	-0.649824	0.0128643
ENSOARG00020012962	CBLL1	0.650181	0.0127859			ENSOARG00020022858	XIAP	-0.580015	0.0128643
ENSOARG00020016880	TMEM74B	3.68493	0.012869			ENSOARG00020001061	TRA2B	-0.424852	0.0129041
ENSOARG00020018816	ASRGL1	0.896235	0.0128977			ENSOARG00020014779	ZFAND5	-0.457361	0.0129211
ENSOARG00020020475	ATP6AP1	1.04374	0.0129211			ENSOARG00020008730	HAS3	-0.598822	0.0129221
ENSOARG00020012864	AIP	0.525576	0.0129221			ENSOARG00020012442	FAM13B	-0.387963	0.0129221
ENSOARG00020017365	ZDHHC16	0.579938	0.0129221			ENSOARG00020021838	U4	-3.01107	0.012994
ENSOARG00020015496	PPP6R3	0.395235	0.012994			ENSOARG00020000689	PRKD3	-0.646847	0.0130046
ENSOARG00020020533	DNAJC11	0.424005	0.0130027			ENSOARG00020017236	POLI	-0.62006	0.0131177
ENSOARG00020008246	SMYD5	0.870243	0.0130442			ENSOARG00020006181	TRPC1	-1.10813	0.0131678
ENSOARG00020001264	EFCAB14	0.602248	0.0131021			ENSOARG00020005397	IRAK4	-0.529554	0.0131678
ENSOARG00020003409	PRRC1	0.6349	0.0131021			ENSOARG00020025926	E2F8	-1.78939	0.0132339
ENSOARG00020019748	AKT1	0.905502	0.0131678			ENSOARG00020004091	IDNK	-0.59135	0.0132348
ENSOARG00020004929	TBXAS1	1.68977	0.0131678			ENSOARG00020012064	AASDHPPT	-0.578142	0.0133008
ENSOARG00020025037	NSDHL	0.87814	0.0131707			ENSOARG00020015838	LAMTOR2	-0.847116	0.0133975
ENSOARG00020001142	KMT2D	0.630937	0.0131764			ENSOARG00020015970	CNIH4	-0.517529	0.0135301
ENSOARG00020010665	ITPRIP	1.07995	0.0132247			ENSOARG00020018920	PLK4	-0.683755	0.0136593
ENSOARG00020004967	SUOX	0.938588	0.0132449			ENSOARG00020014460	WASHC4	-0.468326	0.013663
ENSOARG00020012749	GLI4	0.606526	0.0132628			ENSOARG00020011553	BPTF	-0.586162	0.0136926
ENSOARG00020023320	TCEAL8	0.649321	0.0133021			ENSOARG00020016516	MRPS28	-0.795336	0.0137399
ENSOARG00020012725	ORAI1	0.986401	0.0133378			ENSOARG00020025420	IGFBP2	-1.34665	0.013764
ENSOARG00020003984	PPP1R16A	2.54875	0.0133378			ENSOARG00020022102	MCTS1	-0.576734	0.0137653
ENSOARG00020018029	MBD3	0.613412	0.0133615			ENSOARG00020016620	ZNF385A	-0.902107	0.0137926
ENSOARG00020004349	KXD1	0.589734	0.0133975			ENSOARG00020016603	RABGGTB	-0.711374	0.0138578
ENSOARG00020025123	RPUSD3	0.406156	0.0133975			ENSOARG00020022893	ZC3H12B	-1.70167	0.0138944
ENSOARG00020022572	CARMIL2	0.734613	0.0134793			ENSOARG00020011843	APAF1	-0.649418	0.0139048
ENSOARG00020010765	SNAPC2	0.395299	0.0134793			ENSOARG00020005120	SNW1	-1.92806	0.013918
ENSOARG00020022397	IMPDH2	0.454898	0.0135301			ENSOARG00020017780	LYRM1	-0.845935	0.0139223
ENSOARG00020023789	DDX27	0.454578	0.0135608			ENSOARG00020003805	DIAPH3	-1.66414	0.0139619
ENSOARG00020020405	BIRC3	0.551701	0.013663			ENSOARG00020022992	STAG2	-0.459891	0.0140151
ENSOARG00020012385	VPS52	0.885951	0.0136872			ENSOARG00020006498	DCTN3	-0.493206	0.0140332
ENSOARG00020017063	SLC25A29	0.677518	0.013701			ENSOARG00020003585	MTERF3	-0.555989	0.0141133
ENSOARG00020023851	SARM1	0.662233	0.0137451			ENSOARG00020006776	FRY	-1.10034	0.0141154
ENSOARG00020019843	DNAJB12	0.431693	0.0137591			ENSOARG00020006221	DENND4A	-0.541974	0.0141154
ENSOARG00020019971	NCLN	0.848385	0.0137591			ENSOARG00020005490	TMEM247	-1.95116	0.0141231
ENSOARG00020008505	ZNF746	0.881379	0.013764			ENSOARG00020009583	NFAT5	-0.748296	0.0141669
ENSOARG00020020668	RAB23	0.769427	0.0137822			ENSOARG00020001233	WDPCP	-0.491171	0.0142217
ENSOARG00020015117	FAM102A	0.759759	0.0137847			ENSOARG00020020694	MRPL22	-0.514012	0.0142228
ENSOARG00020006671	ANKS3	0.575381	0.0137937			ENSOARG00020013883	TAX1BP1	-0.399115	0.0142488
ENSOARG00020017671	PSMC5	0.484003	0.0137937			ENSOARG00020008918	DMTF1	-0.502086	0.0142701
ENSOARG00020018512	ACADVL	0.391337	0.0138144			ENSOARG00020003040	MAP4K4	-0.485658	0.0143439
ENSOARG00020011246	RASGRP2	0.51152	0.0138233			ENSOARG00020010261	SUDS3	-0.503659	0.0143476
ENSOARG00020009693	TTI1	0.834623	0.0138468			ENSOARG00020000459	AUH	-0.536593	0.0143499
ENSOARG00020010313	TBCD	0.552798	0.013918			ENSOARG00020009369	TET1	-0.725717	0.0143974
ENSOARG00020022797	WDR81	0.767469	0.0139462			ENSOARG00020008402	STMN1	-1.1657	0.0144044
ENSOARG00020001752	POLR1B	0.641722	0.0139738			ENSOARG00020009559	TEC	-0.556368	0.0145973
ENSOARG00020021443	DRG1	0.458516	0.0141418			ENSOARG00020014607	CHKA	-0.5745	0.0146154
ENSOARG00020026465	CREBBP	0.405604	0.0142096			ENSOARG00020012388	SORD	-1.25072	0.0146265
ENSOARG00020022644	WDR55	0.346597	0.0142152			ENSOARG00020023947	CDKN1A	-2.53723	0.0147122
ENSOARG00020012000	TRIR	0.430736	0.0142715			ENSOARG00020016727	TSPAN5	-0.701331	0.0147227
ENSOARG00020010989	TPD52L2	0.576044	0.0143439			ENSOARG00020006708	OXCT1	-0.560904	0.0148216
ENSOARG00020011584	PDK2	0.616276	0.014347			ENSOARG00020001118	CARD19	-0.747914	0.0148277
ENSOARG00020015597	PRICKLE3	0.891463	0.014347			ENSOARG00020015806	FXYD7	-1.82176	0.0148477
ENSOARG00020002386	SH3GLB2	0.826735	0.014347			ENSOARG00020015345	PPP1R36	-0.980776	0.0149314
ENSOARG00020002394	BAZ2A	0.656684	0.014471			ENSOARG00020009269	QSER1	-0.617822	0.0149314
ENSOARG00020018794	ELF4	0.785716	0.0145576			ENSOARG00020000792	CEBPZ	-0.433645	0.0149549
ENSOARG00020001159	ASF1B	0.618543	0.0145636			ENSOARG00020013923	NCOA6	-0.387086	0.0149562
ENSOARG00020016478	PIAS4	0.422445	0.0145636			ENSOARG00020022939	EFCAB3	-1.96137	0.0150581
ENSOARG00020022224	CTC1	0.550319	0.0147227			ENSOARG00020025306	USP1	-0.380674	0.0151058
ENSOARG00020016821	YRDC	0.603796	0.0147358			ENSOARG00020000200	ABCA4	-2.10352	0.0152419
ENSOARG00020015194	MPEG1	1.3824	0.0147762			ENSOARG00020023051	SLC24A3	-0.996787	0.0152419
ENSOARG00020011057	ABHD4	0.952524	0.0148277			ENSOARG00020017939	GABARAP	-0.566423	0.0152419
ENSOARG00020006978	PTTG1IP	0.626008	0.014898			ENSOARG00020016394	ITGA5	-1.52342	0.0152636
ENSOARG00020003655	CCDC102A	0.639335	0.0149314			ENSOARG00020021123	CFAP70	-0.816985	0.0153555
ENSOARG00020024805	CCDC134	0.639188	0.0149314			ENSOARG00020014863	MAML1	-0.617379	0.0153555
ENSOARG00020011491	CDK3	1.34735	0.0149314			ENSOARG00020022665	NFKBID	-1.14473	0.0154189
ENSOARG00020003519	TBC1D20	0.446335	0.0149354			ENSOARG00020006423	FBXO4	-0.470366	0.0154189
ENSOARG00020026065	HPS5	0.490885	0.014979			ENSOARG00020022231	MORF4L1	-0.417499	0.0154189
ENSOARG00020013548	PSMC3	0.634121	0.0151058			ENSOARG00020012695	HMMR	-1.28552	0.0154314
ENSOARG00020019422	PARS2	1.02491	0.0151492			ENSOARG00020001977	ZC3H6	-0.75497	0.0154366
ENSOARG00020017638	GRIPAP1	0.701859	0.0151918			ENSOARG00020003497	COL4A1	-1.55547	0.0154893
ENSOARG00020016619	FES	0.694966	0.0152167			ENSOARG00020024130	CDK1	-1.2508	0.0154945
ENSOARG00020025653	NT5DC2	0.721083	0.0152636			ENSOARG00020021472	COL4A3	-1.5673	0.0155563
ENSOARG00020026051	CSNK1D	0.454588	0.0152676			ENSOARG00020004233	MRPL33	-1.26005	0.0155563
ENSOARG00020017743	TMEM268	0.98533	0.0152767			ENSOARG00020011969	MED13	-0.447034	0.0155922
ENSOARG00020005094	TM9SF4	0.492435	0.0153429			ENSOARG00020006190	GRB2	-0.669	0.0156569
ENSOARG00020020327	FBXO22	0.525007	0.0154089			ENSOARG00020025069	TASP1	-0.538157	0.0157514
ENSOARG00020023282	PPCDC	1.12607	0.0154473			ENSOARG00020025157	NHSL2	-1.96236	0.0158249
ENSOARG00020021617	SLC39A3	0.866463	0.0154902			ENSOARG00020023887	TRIP4	-0.441609	0.0158281
ENSOARG00020003878	EIF6	0.564021	0.015613			ENSOARG00020025847	TLR9	-0.888883	0.0158304
ENSOARG00020025523	SEC13	0.467135	0.0156972			ENSOARG00020022346	SLC24A2	-1.90205	0.0158946
ENSOARG00020023065	HARBI1	1.20042	0.0157389			ENSOARG00020022731	C12orf57	-1.02112	0.0158946
ENSOARG00020016110	LGMN	0.956541	0.0157645			ENSOARG00020009073	SLC35D1	-0.571809	0.0159116
ENSOARG00020008470	MCOLN1	0.468929	0.0157645			ENSOARG00020000984	VPS54	-0.467434	0.0159116
ENSOARG00020011031	ARCN1	0.559817	0.015867			ENSOARG00020025422	DOCK7	-0.935923	0.0159544
ENSOARG00020006591	BNIP3	0.396952	0.015867			ENSOARG00020022459	DDX18	-0.555601	0.0159967
ENSOARG00020022375	TMEM187	1.42138	0.0158955			ENSOARG00020010186	HNRNPDL	-0.435801	0.0159967
ENSOARG00020016281	NFKBIL1	0.930035	0.0159649			ENSOARG00020025652	POLB	-0.537269	0.0159989
ENSOARG00020023890	AIMP2	0.62847	0.0160092			ENSOARG00020021801	TBC1D5	-0.430257	0.016019
ENSOARG00020013823	MTOR	0.622164	0.0160092			ENSOARG00020007661	MTMR9	-0.586658	0.0160506
ENSOARG00020018675	ADAP1	0.826889	0.016019			ENSOARG00020007318	ESYT2	-0.42123	0.0161277
ENSOARG00020014377	EXOSC10	0.354969	0.0160304			ENSOARG00020006644	LLPH	-0.64555	0.0161692
ENSOARG00020025932	GPR62	0.837329	0.0160564			ENSOARG00020017931	TMEM163	-0.66745	0.0161706
ENSOARG00020014035	UNC93B1	0.760112	0.016082			ENSOARG00020021260	POLR2G	-0.651245	0.0162128
ENSOARG00020025455	KIF1C	2.08393	0.0161024			ENSOARG00020024651	SUPT3H	-0.657098	0.0162172
ENSOARG00020020844	GATB	0.576078	0.0161277			ENSOARG00020010030	PIK3CA	-0.452791	0.0164332
ENSOARG00020017397	GORASP1	0.828008	0.0161877			ENSOARG00020003767	CASC1	-0.716782	0.0164425
ENSOARG00020004448	CPSF1	0.7567	0.0162172			ENSOARG00020005690	DPP8	-0.636142	0.0164707
ENSOARG00020004785	ING4	0.47502	0.0162706			ENSOARG00020012698	SRSF10	-0.450138	0.0166081
ENSOARG00020000069	THAP4	0.562582	0.0162706			ENSOARG00020013904	CUTA	-0.875008	0.0167115
ENSOARG00020022861	VPS25	0.556471	0.0162706			ENSOARG00020012037	ANKRD49	-0.550838	0.0168617
ENSOARG00020010880	RETREG2	0.802325	0.0163167			ENSOARG00020014144	CPD	-0.846594	0.0168733
ENSOARG00020017453	ARMCX6	0.958231	0.0163706			ENSOARG00020002735	ATXN7L3B	-0.769343	0.016897
ENSOARG00020025878	NR2C2	0.451657	0.0164456			ENSOARG00020013685	FDX1	-0.559926	0.0169244
ENSOARG00020020434	AP4M1	0.474453	0.0164707			ENSOARG00020007214	DBF4	-0.624107	0.0169693
ENSOARG00020024774	KSR1	0.884015	0.0164707			ENSOARG00020024350	LYAR	-0.415148	0.0170314
ENSOARG00020024288	L3MBTL2	0.78917	0.0165208			ENSOARG00020025560	PXK	-0.375057	0.0170837
ENSOARG00020022786	ZNF202	0.944088	0.0165608			ENSOARG00020025054	DLL3	-1.30304	0.0171271
ENSOARG00020023627	MLX	0.661439	0.0166842			ENSOARG00020005876	EDEM3	-0.638862	0.0171477
ENSOARG00020025033	TIMM50	0.46344	0.0168486			ENSOARG00020012710	SPRTN	-0.485981	0.0171477
ENSOARG00020023536	RETREG3	0.599407	0.0168634			ENSOARG00020016262	U1	-2.74132	0.0173083
ENSOARG00020013882	PSMD11	0.5745	0.0168733			ENSOARG00020003928	SMYD3	-0.830808	0.0173083
ENSOARG00020017472	ARMCX3	0.653709	0.016897			ENSOARG00020009425	HECA	-0.510596	0.0173083
ENSOARG00020015616	PARG	0.408644	0.016897			ENSOARG00020011795	CRLF3	-0.45838	0.0173536
ENSOARG00020000765	S100A12	2.34495	0.016897			ENSOARG00020006254	IRAK3	-1.03145	0.017378
ENSOARG00020010253	GCDH	0.525161	0.0169335			ENSOARG00020021185	BCAS2	-0.529029	0.017384
ENSOARG00020019145	CTNNB1	0.559947	0.0169507			ENSOARG00020024252	PLXNB1	-1.15932	0.0175314
ENSOARG00020017533	PSMD13	0.495489	0.0169551			ENSOARG00020003127	CPSF6	-0.385619	0.0175314
ENSOARG00020016608	UBA1	0.491906	0.0169891			ENSOARG00020000401	EDF1	-0.603358	0.0176086
ENSOARG00020019985	BRF2	0.76691	0.017089			ENSOARG00020025999	RLF	-0.440958	0.0176086
ENSOARG00020009994	NIPSNAP1	0.584733	0.0171029			ENSOARG00020001942	TFRC	-0.826059	0.0177247
ENSOARG00020014950	CANX	0.66191	0.017136			ENSOARG00020005649	RGCC	-1.46081	0.0178308
ENSOARG00020022591	PIGV	0.500518	0.0171477			ENSOARG00020020622	GCNT4	-1.5471	0.0179821
ENSOARG00020006138	RIPK2	0.358572	0.0172056			ENSOARG00020011900	POLR1D	-0.643862	0.0179821
ENSOARG00020010695	PITPNA	0.60795	0.0173083			ENSOARG00020008756	GSE1	-0.501814	0.0181583
ENSOARG00020003123	USP39	0.486194	0.0173112			ENSOARG00020021497	BUD23	-0.621146	0.0181686
ENSOARG00020010601	AP2A2	0.628071	0.0173432			ENSOARG00020008883	L3HYPDH	-0.600029	0.0182025
ENSOARG00020015632	BYSL	0.748691	0.017378			ENSOARG00020002726	DLG1	-0.52131	0.0182193
ENSOARG00020023979	TNFAIP1	0.853936	0.017378			ENSOARG00020014314	ARL2	-0.752745	0.0182557
ENSOARG00020008338	SBF1	0.661587	0.0173796			ENSOARG00020024021	IL1RAP	-0.855341	0.0185588
ENSOARG00020015749	ACOT8	0.655992	0.0174838			ENSOARG00020005591	TSEN15	-0.747923	0.0185593
ENSOARG00020019489	MAZ	0.67813	0.0175315			ENSOARG00020012716	RCBTB1	-0.690519	0.0185658
ENSOARG00020006429	PANK4	0.499316	0.0175506			ENSOARG00020014091	CDH5	-1.83246	0.0186953
ENSOARG00020025061	JAGN1	0.961272	0.0175905			ENSOARG00020022528	DCLK2	-1.65924	0.0187285
ENSOARG00020007950	GEMIN8	0.716347	0.0176086			ENSOARG00020001079	SSR3	-0.853628	0.0187929
ENSOARG00020005532	LRRN2	1.12772	0.0176086			ENSOARG00020000896	CDC20	-1.33616	0.0188149
ENSOARG00020017806	ZC2HC1C	0.977196	0.0176086			ENSOARG00020020534	ZBTB8OS	-0.518267	0.0188569
ENSOARG00020003986	PRKCQ	0.576976	0.0176177			ENSOARG00020006330	CPNE3	-0.857108	0.0188604
ENSOARG00020003456	FBH1	0.508962	0.0178308			ENSOARG00020007740	TIMM9	-0.671825	0.0188728
ENSOARG00020022415	HCFC1	0.734475	0.0178681			ENSOARG00020007538	CYP20A1	-0.949329	0.0189454
ENSOARG00020022468	DKK1	1.51078	0.0178692			ENSOARG00020000650	BTG3	-0.575031	0.0189964
ENSOARG00020015645	AK1	2.09967	0.0179422			ENSOARG00020022697	CCNA2	-1.77397	0.0190049
ENSOARG00020008081	FDFT1	0.838899	0.0179821			ENSOARG00020020778	ARAP2	-1.23001	0.0190049
ENSOARG00020010606	TRMT5	0.791403	0.0179821			ENSOARG00020012065	PLPPR3	-0.410016	0.0190049
ENSOARG00020024444	SLC35B2	0.645671	0.0180848			ENSOARG00020014165	ADAMTS15	-1.5891	0.0191378
ENSOARG00020007922	USP10	0.389001	0.0181608			ENSOARG00020021331	DYNC1I1	-1.22986	0.0191378
ENSOARG00020004361	EIF2B5	0.558863	0.0182025			ENSOARG00020014399	RBM18	-0.540733	0.0191378
ENSOARG00020006664	DNM2	0.685655	0.0182193			ENSOARG00020006955	ERCC8	-0.701376	0.0191485
ENSOARG00020020172	NOA1	0.831988	0.0182214			ENSOARG00020009220	MIR150	-1.92046	0.0191614
ENSOARG00020004673	HENMT1	0.836502	0.0182309			ENSOARG00020005211	FBXL13	-1.03708	0.0191614
ENSOARG00020012729	VRK3	0.339062	0.0182309			ENSOARG00020013394	KIF23	-0.892795	0.0192313
ENSOARG00020010798	TRIM68	0.938225	0.0182487			ENSOARG00020022913	ARL5B	-1.22771	0.0193176
ENSOARG00020019972	KIAA1191	0.539831	0.0184779			ENSOARG00020015221	OBSL1	-0.666672	0.0193519
ENSOARG00020015208	KDM1A	0.440404	0.0185588			ENSOARG00020000222	NCAPH	-0.999542	0.0193626
ENSOARG00020020730	RPUSD1	1.06481	0.0185588			ENSOARG00020024334	COMMD3	-0.595761	0.0194167
ENSOARG00020023681	COG2	0.420329	0.0185593			ENSOARG00020015697	SSH2	-0.907569	0.0194557
ENSOARG00020015689	CPSF2	0.448241	0.0185658			ENSOARG00020010069	RPS5	-1.0075	0.0194713
ENSOARG00020012626	WDR46	0.806233	0.0186116			ENSOARG00020024395	DUSP4	-1.48167	0.0195406
ENSOARG00020004841	ARL4C	1.56692	0.0186737			ENSOARG00020025315	GLRX3	-0.465697	0.0196569
ENSOARG00020000934	MED8	0.45829	0.0186737			ENSOARG00020003939	GPT	-1.03212	0.0197029
ENSOARG00020022551	SF3A2	0.545802	0.0186737			ENSOARG00020023636	TXNL1	-0.73809	0.0197669
ENSOARG00020002663	C12orf60	1.47601	0.0186854			ENSOARG00020010196	NOB1	-1.09652	0.0198113
ENSOARG00020022044	CD37	0.47369	0.0186854			ENSOARG00020019252	SAP30L	-1.07164	0.0198113
ENSOARG00020024707	ZNF713	1.15967	0.0187901			ENSOARG00020019053	C19orf71	-1.03379	0.0198205
ENSOARG00020025519	ARHGAP17	0.423242	0.0187976			ENSOARG00020017824	SLC35G1	-1.05221	0.0198299
ENSOARG00020006493	FKBPL	1.20003	0.0188569			ENSOARG00020018100	MZB1	-1.0427	0.0198299
ENSOARG00020001974	EIF2B4	0.439623	0.0188644			ENSOARG00020014499	PPM1J	-0.842876	0.0198299
ENSOARG00020016923	SLAMF7	0.859248	0.0188646			ENSOARG00020008554	COX7A2L	-0.837703	0.0198299
ENSOARG00020004111	ZNF524	0.693144	0.018909			ENSOARG00020016489	RACK1	-0.796995	0.0198299
ENSOARG00020004378	HM13	0.52268	0.0189847			ENSOARG00020011496	TBCB	-0.626126	0.0198299
ENSOARG00020013515	PITHD1	0.686972	0.0189908			ENSOARG00020002718	DYNC1I2	-0.35024	0.0198299
ENSOARG00020024144	STAT5B	0.57262	0.0189964			ENSOARG00020001052	SAMSN1	-0.864267	0.0199562
ENSOARG00020016709	DLST	0.446366	0.0191353			ENSOARG00020024681	ATXN7	-1.24464	0.0200822
ENSOARG00020018893	MACIR	0.775954	0.0191614			ENSOARG00020012008	TIMM10	-0.560224	0.0202294
ENSOARG00020016450	WDR45	0.442258	0.0192313			ENSOARG00020022744	PNPLA4	-0.679878	0.02033
ENSOARG00020013099	ZFHX2	1.10964	0.0193531			ENSOARG00020019885	UHRF1BP1	-0.386241	0.0203337
ENSOARG00020017097	OXSM	1.1314	0.0193626			ENSOARG00020009970	OSER1	-0.52377	0.0203547
ENSOARG00020005292	PKNOX1	0.706491	0.0193626			ENSOARG00020021180	PRKAA2	-0.829242	0.0203908
ENSOARG00020023918	TMEM199	0.579642	0.0193626			ENSOARG00020023394	CETN3	-0.5244	0.0205227
ENSOARG00020000813	KRCC1	0.476199	0.0194262			ENSOARG00020005535	EPAS1	-1.14362	0.0206746
ENSOARG00020021626	WDR74	0.394175	0.0195045			ENSOARG00020017061	NDUFB3	-1.36836	0.0206927
ENSOARG00020014132	IFRD2	0.801535	0.0195842			ENSOARG00020006723	TTC14	-0.588737	0.0207427
ENSOARG00020019573	SUPT4H1	0.654052	0.0197455			ENSOARG00020022056	MAN1A1	-0.547578	0.0207816
ENSOARG00020023500	ZNF646	1.16408	0.0197746			ENSOARG00020017862	PSMB3	-0.827885	0.0209613
ENSOARG00020024343	RANGAP1	0.950769	0.0198205			ENSOARG00020008915	SWI5	-0.677053	0.0210073
ENSOARG00020012925	STX11	1.13412	0.0198299			ENSOARG00020002099	UBXN7	-0.590826	0.0210073
ENSOARG00020015313	TMEM109	0.739541	0.0198299			ENSOARG00020014754	ABRAXAS1	-0.492552	0.021065
ENSOARG00020025683	GNB5	0.973262	0.0198349			ENSOARG00020010458	SMAD2	-0.389642	0.0212436
ENSOARG00020025981	VCPIP1	0.598866	0.0199154			ENSOARG00020011539	DNAJC24	-0.578857	0.0212969
ENSOARG00020018110	CD40	0.591763	0.0199562			ENSOARG00020014570	ELF2	-0.511382	0.0213193
ENSOARG00020014860	GRAMD1A	0.612415	0.0199562			ENSOARG00020001033	ITGB5	-1.5168	0.0213432
ENSOARG00020020205	THOC3	0.702449	0.0200697			ENSOARG00020017374	MS4A5	-1.5296	0.0214752
ENSOARG00020010262	COPB2	0.508948	0.02027			ENSOARG00020004345	FOSL2	-1.82839	0.0215015
ENSOARG00020025055	FARS2	0.427935	0.0202841			ENSOARG00020001748	MRPL53	-0.531549	0.0216069
ENSOARG00020005443	PYM1	0.970141	0.0202968			ENSOARG00020023452	PLAU	-1.11444	0.0216567
ENSOARG00020006021	INTS14	0.605843	0.0203056			ENSOARG00020005925	MPHOSPH6	-0.555917	0.0218371
ENSOARG00020019749	TSSK6	2.19227	0.0203212			ENSOARG00020007563	MMS22L	-0.674902	0.0218732
ENSOARG00020009907	HARS2	0.509082	0.0203298			ENSOARG00020009418	FBXO8	-0.672088	0.0218834
ENSOARG00020020066	AP2B1	0.801724	0.0203929			ENSOARG00020001178	MRPL3	-0.554475	0.022006
ENSOARG00020003761	PARP6	0.487974	0.0204716			ENSOARG00020003801	ZDHHC14	-0.604711	0.0220301
ENSOARG00020008248	CTSF	0.635511	0.0205064			ENSOARG00020020490	MAN2A1	-0.504236	0.0220401
ENSOARG00020012988	ARRDC5	0.715443	0.0205227			ENSOARG00020001930	MTPN	-0.816397	0.0221499
ENSOARG00020009078	CHMP4A	0.628533	0.020729			ENSOARG00020007142	RASGRP1	-0.362835	0.0222351
ENSOARG00020001841	TMEM39A	0.588899	0.0209454			ENSOARG00020008775	RAB3C	-1.40228	0.022257
ENSOARG00020006442	TRABD	0.625589	0.0209613			ENSOARG00020021192	TTC13	-0.605865	0.0224398
ENSOARG00020021439	RRAGA	0.877476	0.0210365			ENSOARG00020022489	DKKL1	-1.67333	0.0224412
ENSOARG00020021649	CYTIP	0.584879	0.0210368			ENSOARG00020010286	ESCO2	-1.9806	0.0225555
ENSOARG00020012024	WDR77	0.643487	0.0211744			ENSOARG00020009036	GTF3C3	-0.56392	0.0225555
ENSOARG00020003890	ZNF45	0.794695	0.0211852			ENSOARG00020022315	AHI1	-0.640195	0.0225775
ENSOARG00020026192	FAM120B	0.499039	0.0212902			ENSOARG00020005646	CD63	-1.41675	0.0228164
ENSOARG00020010857	TIMM44	0.443568	0.0214399			ENSOARG00020021128	ABL2	-0.759064	0.0228269
ENSOARG00020005829	ZNF79	0.43498	0.0214399			ENSOARG00020006253	NBEA	-0.572367	0.0228269
ENSOARG00020002406	SURF2	0.522374	0.0215015			ENSOARG00020017382	TSACC	-0.854219	0.023121
ENSOARG00020002285	GRHPR	0.701892	0.0215538			ENSOARG00020026121	MPC1	-0.696933	0.0231308
ENSOARG00020003094	C2orf68	0.73834	0.0215842			ENSOARG00020015385	MAGI3	-0.639738	0.0231732
ENSOARG00020017103	FBXO15	1.43263	0.0216547			ENSOARG00020023418	STAM2	-0.412011	0.0232765
ENSOARG00020018589	C16orf70	0.638006	0.0216567			ENSOARG00020013956	CCDC40	-1.22543	0.0233675
ENSOARG00020017524	RUVBL1	0.61133	0.0216567			ENSOARG00020002198	GBE1	-0.487153	0.0234191
ENSOARG00020025852	ALAS1	0.403946	0.0217174			ENSOARG00020011458	TMEM45B	-1.03832	0.0234202
ENSOARG00020000639	HSPA6	1.95496	0.0217594			ENSOARG00020001510	CNOT4	-0.365425	0.0234384
ENSOARG00020013874	IDH2	0.75879	0.0217716			ENSOARG00020005362	NUBPL	-0.53641	0.0234729
ENSOARG00020021985	ELK1	0.703711	0.0218028			ENSOARG00020020813	SMARCAD1	-0.410571	0.0234749
ENSOARG00020017320	FADS1	0.970186	0.021867			ENSOARG00020008794	CD3G	-0.860191	0.0236262
ENSOARG00020025026	FAAP100	1.49362	0.0219764			ENSOARG00020018116	CEP63	-0.513825	0.0236262
ENSOARG00020026094	NARF	0.351828	0.0219764			ENSOARG00020001994	SASS6	-0.601129	0.0237283
ENSOARG00020025236	P4HB	0.583763	0.0219764			ENSOARG00020023533	RTRAF	-0.502805	0.023735
ENSOARG00020002956	RNF41	0.686044	0.0219814			ENSOARG00020002286	TMEM38B	-0.632691	0.0237732
ENSOARG00020006269	TMEM94	0.66897	0.0219959			ENSOARG00020017820	MGLL	-1.81131	0.0238102
ENSOARG00020021054	AP5B1	0.856564	0.022006			ENSOARG00020019894	CFDP1	-0.438904	0.0238473
ENSOARG00020025586	DUS1L	0.443547	0.022006			ENSOARG00020005809	SHISAL2B	-1.35252	0.0238718
ENSOARG00020026180	CD1D	0.681237	0.0220723			ENSOARG00020024390	MTDH	-0.369444	0.023912
ENSOARG00020026339	TBL3	1.22292	0.0221499			ENSOARG00020009165	MACO1	-0.45403	0.0242746
ENSOARG00020011454	PACS2	1.09195	0.0221511			ENSOARG00020024995	ANK1	-0.883358	0.0242928
ENSOARG00020025939	TRIT1	0.42281	0.0222547			ENSOARG00020005566	SLC26A7	-0.919337	0.0244856
ENSOARG00020011925	ZNF146	0.706307	0.0223089			ENSOARG00020018651	MPP5	-0.542817	0.0245652
ENSOARG00020017344	HDAC3	0.373355	0.0224398			ENSOARG00020010240	OIP5	-0.755535	0.024692
ENSOARG00020012623	DDX11	1.05934	0.0224412			ENSOARG00020006523	MRPL11	-0.688862	0.0247064
ENSOARG00020019382	VARS2	0.587138	0.0224543			ENSOARG00020023675	SESN3	-0.473195	0.0247286
ENSOARG00020002605	TIMELESS	0.62918	0.0225886			ENSOARG00020023664	MT2	-1.17239	0.0247504
ENSOARG00020006543	AMMECR1L	0.649253	0.022637			ENSOARG00020017247	ACSM3	-1.51918	0.0247846
ENSOARG00020015730	CCND3	0.528269	0.0232357			ENSOARG00020012786	CDK14	-1.45292	0.0247884
ENSOARG00020011869	TXNL4B	1.22455	0.0232907			ENSOARG00020005213	HEATR5A	-0.612773	0.0249098
ENSOARG00020012557	RPUSD2	0.469552	0.0233209			ENSOARG00020021183	AFF4	-0.46602	0.0250025
ENSOARG00020024354	CMTR1	0.519641	0.0234189			ENSOARG00020003161	USP16	-0.510455	0.0251186
ENSOARG00020004966	TUBGCP3	0.512104	0.0234797			ENSOARG00020015682	FAM174C	-0.527554	0.0251956
ENSOARG00020005262	GRAMD4	0.554273	0.0236262			ENSOARG00020016257	DYNC1LI2	-0.471699	0.0252077
ENSOARG00020015155	PRKD2	0.794546	0.023735			ENSOARG00020007188	H3C12	-2.51692	0.0252356
ENSOARG00020023732	CSK	0.527249	0.0237476			ENSOARG00020022143	MRPS23	-0.688812	0.0252758
ENSOARG00020015368	TMEM87A	0.343614	0.0238059			ENSOARG00020016807	PPP2R3A	-0.868588	0.0253684
ENSOARG00020024655	NONO	0.510362	0.0238718			ENSOARG00020013636	H2AZ1	-0.614022	0.0253824
ENSOARG00020005428	TBC1D22A	0.426664	0.0239312			ENSOARG00020001390	JCHAIN	-1.13737	0.0254582
ENSOARG00020023778	APEX2	0.64386	0.0240539			ENSOARG00020008729	SRPK2	-0.460561	0.0255012
ENSOARG00020009873	COLGALT1	0.640806	0.0240853			ENSOARG00020001692	EPB41L4B	-1.49217	0.0255602
ENSOARG00020023838	IFNGR1	0.556329	0.0240853			ENSOARG00020020275	OPHN1	-0.677239	0.0257007
ENSOARG00020016960	MRPL28	0.584701	0.0240853			ENSOARG00020015817	UBE3D	-0.626345	0.0257419
ENSOARG00020004586	TPX2	0.457083	0.0241137			ENSOARG00020012980	UTRN	-0.490236	0.0257499
ENSOARG00020013511	EBAG9	0.772305	0.0242746			ENSOARG00020001532	LRCH3	-0.490574	0.0259101
ENSOARG00020007401	SMIM35	0.819708	0.0243628			ENSOARG00020007870	TFDP2	-0.347452	0.0259148
ENSOARG00020008164	TUBGCP4	0.467441	0.0244009			ENSOARG00020008590	PIR	-0.623227	0.0259264
ENSOARG00020005332	MAF1	0.332517	0.0244301			ENSOARG00020001221	SLC2A13	-0.901539	0.0259811
ENSOARG00020009825	SH3BP5L	0.732045	0.0245101			ENSOARG00020015136	FBXO28	-0.500782	0.0259847
ENSOARG00020026167	FCRL1	0.605668	0.0246492			ENSOARG00020024000	CSNK1G1	-0.499835	0.0259905
ENSOARG00020001711	NCBP1	0.461429	0.024692			ENSOARG00020010848	INPP5D	-0.422854	0.0259905
ENSOARG00020008923	STN1	0.609597	0.024692			ENSOARG00020017663	TNFSF8	-0.835926	0.0261514
ENSOARG00020005697	CELSR2	0.705106	0.0247198			ENSOARG00020009581	PMCH	-1.76477	0.0262471
ENSOARG00020013705	PHF1	0.766948	0.0247382			ENSOARG00020019350	PACSIN1	-1.31451	0.0262802
ENSOARG00020026309	FAHD1	0.937536	0.0248082			ENSOARG00020000332	ATP1A1	-0.770802	0.0263439
ENSOARG00020013999	PPP2R5B	0.887477	0.0248241			ENSOARG00020004558	COX6B2	-2.75854	0.026391
ENSOARG00020003510	ZNF7	0.451245	0.0248772			ENSOARG00020005306	SMC4	-0.504766	0.0264117
ENSOARG00020011039	DGKQ	1.05793	0.0250853			ENSOARG00020004240	DCLRE1C	-0.45387	0.0264117
ENSOARG00020018383	STING1	0.600203	0.025185			ENSOARG00020015959	NCR3	-0.798251	0.0266283
ENSOARG00020007786	ZNF740	0.406778	0.0253902			ENSOARG00020007624	INSR	-1.07647	0.0266316
ENSOARG00020022087	SPPL2B	0.822988	0.0254582			ENSOARG00020005069	PPM1L	-0.897509	0.0266873
ENSOARG00020014374	PIK3AP1	0.453879	0.0254959			ENSOARG00020006719	TOGARAM1	-0.57971	0.0267079
ENSOARG00020021662	ZNF318	0.505005	0.0255062			ENSOARG00020003503	HEBP1	-0.795318	0.0269273
ENSOARG00020021151	NAPG	0.488237	0.0255412			ENSOARG00020007807	NME7	-0.421292	0.0270924
ENSOARG00020012960	CNR2	0.485943	0.0256123			ENSOARG00020018696	S100A10	-0.809079	0.0270932
ENSOARG00020013791	MYDGF	0.49084	0.0256587			ENSOARG00020008039	TAF5	-0.497311	0.0270932
ENSOARG00020026262	TELO2	0.817779	0.0257433			ENSOARG00020017360	SSBP2	-0.429155	0.0271271
ENSOARG00020020038	GEMIN5	0.599207	0.0259042			ENSOARG00020026391	COL19A1	-1.76855	0.0271702
ENSOARG00020023901	CLK3	0.447668	0.02596			ENSOARG00020012714	ANKRD13C	-0.374929	0.0271823
ENSOARG00020008301	CPSF3	0.458216	0.0260432			ENSOARG00020000751	ZNF699	-0.603334	0.0272161
ENSOARG00020025710	TAMM41	0.584638	0.0261081			ENSOARG00020001882	TMEM168	-0.523018	0.0273494
ENSOARG00020018370	PSIP1	0.350695	0.0261421			ENSOARG00020015006	SMIM8	-0.890654	0.0275622
ENSOARG00020011649	PCGF3	0.466502	0.0262471			ENSOARG00020014866	LRP2BP	-1.23979	0.0276554
ENSOARG00020024579	PMM1	0.490914	0.0264505			ENSOARG00020005419	LCLAT1	-0.724718	0.0277592
ENSOARG00020019166	MTA2	0.694158	0.0266283			ENSOARG00020010687	SERINC2	-1.01087	0.0277607
ENSOARG00020017023	SPHK2	0.883276	0.0266559			ENSOARG00020020633	U2	-3.64081	0.0277891
ENSOARG00020008568	ZDHHC7	0.538451	0.0266772			ENSOARG00020014242	CAMK2D	-0.429242	0.0279542
ENSOARG00020026268	ATPAF2	0.327916	0.0268754			ENSOARG00020013130	HCFC2	-0.417785	0.0280078
ENSOARG00020013759	ZNF414	0.397996	0.0268754			ENSOARG00020001922	ZC3H8	-0.509859	0.0280781
ENSOARG00020017517	KMT2C	0.380834	0.0268953			ENSOARG00020006427	ATR	-0.563005	0.0281063
ENSOARG00020010492	DHX33	0.566304	0.0270924			ENSOARG00020005611	ALG5	-0.527512	0.0281063
ENSOARG00020010901	ZNF613	0.954963	0.0272204			ENSOARG00020012046	NDUFB9	-0.569826	0.0282301
ENSOARG00020026447	NAA60	0.452643	0.0272882			ENSOARG00020013046	CYBA	-0.613743	0.0283693
ENSOARG00020000489	UCK1	0.668081	0.0273809			ENSOARG00020005642	DIPK2A	-0.749036	0.0284241
ENSOARG00020001333	KHK	0.617463	0.0273824			ENSOARG00020010562	REPS2	-1.10255	0.0285224
ENSOARG00020017812	DDX42	0.396413	0.0274296			ENSOARG00020023829	ATP6V0A1	-0.644342	0.0286302
ENSOARG00020002188	ASB8	0.710099	0.0276554			ENSOARG00020015617	BRWD3	-0.43545	0.0286386
ENSOARG00020010209	GALK1	0.512945	0.0277592			ENSOARG00020023053	RENBP	-0.468016	0.0286428
ENSOARG00020007239	PERP	1.62832	0.0277592			ENSOARG00020011767	BTAF1	-0.393248	0.028674
ENSOARG00020023853	PRKCD	0.602763	0.0277607			ENSOARG00020016307	HDDC3	-0.661077	0.0286872
ENSOARG00020024819	GOLGA7	0.57029	0.027774			ENSOARG00020022681	TM4SF20	-0.90322	0.0288875
ENSOARG00020023876	ABLIM3	1.27003	0.0278486			ENSOARG00020013738	GULP1	-0.489168	0.0289512
ENSOARG00020012530	THYN1	0.451201	0.0278537			ENSOARG00020024904	MTRF1L	-0.349761	0.0289913
ENSOARG00020022713	HARS	0.458985	0.0280143			ENSOARG00020011256	SPOPL	-0.538784	0.0290265
ENSOARG00020020540	ZNF605	1.05179	0.0280211			ENSOARG00020008195	TRMT112	-0.870793	0.0290351
ENSOARG00020020256	RFC2	0.422332	0.0280663			ENSOARG00020010910	PRKCH	-1.2833	0.0291181
ENSOARG00020026220	PPIF	0.717426	0.0281046			ENSOARG00020020362	HMGXB4	-0.535971	0.029213
ENSOARG00020011670	ZNF623	1.51114	0.0281063			ENSOARG00020022832	MCUR1	-0.833936	0.0292157
ENSOARG00020023279	USP5	0.803137	0.0281192			ENSOARG00020004260	BABAM2	-0.379516	0.029231
ENSOARG00020014574	TNIP1	0.631153	0.0281204			ENSOARG00020019996	NR3C1	-0.379826	0.0296011
ENSOARG00020000380	C1GALT1	0.573268	0.0282086			ENSOARG00020018238	TRNAU1AP	-0.393658	0.0296338
ENSOARG00020012503	NBEAL2	0.774099	0.0282907			ENSOARG00020010103	FLT1	-2.21907	0.0297558
ENSOARG00020001247	ATP6V1A	0.443605	0.028319			ENSOARG00020007037	TTC28	-0.777514	0.0297558
ENSOARG00020001434	RUFY3	0.51509	0.028319			ENSOARG00020009103	BACH2	-0.757525	0.0297558
ENSOARG00020004604	EEF1AKMT1	0.694874	0.028367			ENSOARG00020022502	ADAM19	-0.580089	0.0297558
ENSOARG00020021634	IQCC	0.58597	0.0284794			ENSOARG00020014279	PIK3C3	-0.42206	0.0297558
ENSOARG00020010781	INPP5K	0.429747	0.0285063			ENSOARG00020009076	C5orf24	-0.695432	0.0298765
ENSOARG00020012982	GRK6	0.604503	0.0285912			ENSOARG00020015354	CKLF	-1.01842	0.0300469
ENSOARG00020006956	HSD17B4	0.398994	0.02861			ENSOARG00020007994	GLRA2	-3.93695	0.0300845
ENSOARG00020022085	ZKSCAN5	0.67462	0.0286428			ENSOARG00020001034	EXOC4	-0.541407	0.0300845
ENSOARG00020023317	CTBP2	0.524171	0.0289183			ENSOARG00020005431	CSNK1G3	-0.402082	0.0301288
ENSOARG00020026086	CRKL	0.924387	0.0289913			ENSOARG00020015214	APOM	-0.799851	0.0302338
ENSOARG00020024964	DHX30	0.48431	0.0289913			ENSOARG00020013919	CD2AP	-0.477125	0.0302338
ENSOARG00020008448	USB1	0.551261	0.0290088			ENSOARG00020018459	MRPL55	-0.54547	0.0302932
ENSOARG00020001433	SLC5A6	0.836373	0.029213			ENSOARG00020017821	CALM2	-0.628957	0.0304179
ENSOARG00020014869	BAG3	2.03471	0.0294024			ENSOARG00020012532	SENP6	-0.394274	0.0307215
ENSOARG00020001754	DENND5B	0.413799	0.029433			ENSOARG00020019410	SORL1	-0.659486	0.0307687
ENSOARG00020000414	CIAO1	0.50445	0.0295035			ENSOARG00020008260	KMT2E	-0.391541	0.0307687
ENSOARG00020023775	NAGLU	0.672833	0.0295325			ENSOARG00020022543	PER1	-0.825277	0.0307979
ENSOARG00020015521	ZNF331	0.704005	0.029758			ENSOARG00020008931	GINS3	-0.906567	0.0308528
ENSOARG00020022420	PPP1R10	0.766441	0.0297846			ENSOARG00020022690	PSTK	-0.679739	0.0308601
ENSOARG00020020287	KPNB1	0.488837	0.0298765			ENSOARG00020023332	BEX4	-1.17726	0.0309119
ENSOARG00020021560	LANCL1	0.597273	0.0298765			ENSOARG00020012331	MRPL42	-0.66293	0.0309319
ENSOARG00020026118	RRNAD1	0.591164	0.0298954			ENSOARG00020021036	DNAJC9	-0.68591	0.0311324
ENSOARG00020020838	THAP3	0.49741	0.0298954			ENSOARG00020010833	TAF2	-0.312301	0.0311975
ENSOARG00020016824	RAD1	0.621914	0.0299009			ENSOARG00020018521	ZNF362	-0.625056	0.0313125
ENSOARG00020016672	GPR108	0.375779	0.0299443			ENSOARG00020014855	SNRNP25	-0.67688	0.0314116
ENSOARG00020012847	CERS4	0.564644	0.0299457			ENSOARG00020004634	GEM	-2.08863	0.0314574
ENSOARG00020007189	DUS2	0.547847	0.0300361			ENSOARG00020018756	ACBD3	-0.509649	0.0316081
ENSOARG00020010395	UCKL1	0.637796	0.0300361			ENSOARG00020018373	MFAP3	-0.716487	0.0317448
ENSOARG00020004012	ZNF227	0.856509	0.0300469			ENSOARG00020001623	NXPH4	-1.86974	0.031846
ENSOARG00020014203	CELF1	0.577997	0.0300845			ENSOARG00020001140	PTBP2	-0.55205	0.031846
ENSOARG00020020866	GCN1	0.431937	0.0300845			ENSOARG00020002893	KRR1	-0.318579	0.0319592
ENSOARG00020011216	MFN2	0.696814	0.0300845			ENSOARG00020011542	DEUP1	-1.24207	0.0319625
ENSOARG00020009823	PDIA6	0.51685	0.0300845			ENSOARG00020006596	GFPT1	-0.687929	0.0320293
ENSOARG00020008560	PNPLA6	0.799183	0.0300845			ENSOARG00020017566	LARP1B	-0.587933	0.0320293
ENSOARG00020014092	THEM6	2.48637	0.0300845			ENSOARG00020024802	CCDC12	-0.534779	0.0320293
ENSOARG00020015225	PRPF19	0.857773	0.0300884			ENSOARG00020006859	VEGFB	-0.529855	0.0320293
ENSOARG00020016512	RRP12	0.577988	0.0300884			ENSOARG00020010489	WASHC5	-0.428734	0.0320293
ENSOARG00020008618	TINF2	0.48356	0.0300884			ENSOARG00020017636	CRTC3	-0.453302	0.0320335
ENSOARG00020006091	GTF2H3	0.460447	0.0301568			ENSOARG00020020489	ETFA	-0.566049	0.0321259
ENSOARG00020003583	PKM	0.564428	0.0302168			ENSOARG00020008243	FOSB	-1.89131	0.0321787
ENSOARG00020016427	NUB1	0.499561	0.0302338			ENSOARG00020001306	ZDHHC23	-1.11106	0.0321787
ENSOARG00020022174	C1GALT1C1	0.583479	0.0302346			ENSOARG00020022261	OAZ1	-0.566253	0.032302
ENSOARG00020011745	HCN3	0.661001	0.030265			ENSOARG00020025843	ALG6	-0.369831	0.0323148
ENSOARG00020004062	UBQLN1	0.397845	0.0303593			ENSOARG00020002348	ALCAM	-0.446521	0.0323463
ENSOARG00020003917	ZNF234	0.64704	0.0303762			ENSOARG00020015714	CDCA5	-1.76851	0.0324588
ENSOARG00020010550	CLPTM1L	0.50655	0.0303957			ENSOARG00020020110	U2AF1L4	-0.390888	0.0324863
ENSOARG00020003074	TMEM150A	0.888718	0.0304179			ENSOARG00020003753	CEP162	-0.414487	0.0324917
ENSOARG00020010602	NCDN	1.01152	0.0304335			ENSOARG00020023793	SLC46A1	-0.711808	0.0326142
ENSOARG00020000644	ZNF169	1.31093	0.0304664			ENSOARG00020015843	SLC24A4	-2.46713	0.0326564
ENSOARG00020016680	PLEKHM2	0.464959	0.0305495			ENSOARG00020006510	PBX3	-0.601308	0.0326564
ENSOARG00020015065	DFFA	0.834316	0.0306827			ENSOARG00020005553	ORMDL2	-0.512509	0.0329231
ENSOARG00020003104	PRMT6	0.611559	0.0308231			ENSOARG00020002036	UBE2Q1	-0.6994	0.0331439
ENSOARG00020019909	C1orf74	0.97106	0.0309319			ENSOARG00020022011	NR4A2	-0.719937	0.033183
ENSOARG00020010985	HK3	1.05947	0.0309319			ENSOARG00020016220	DHFR	-0.671011	0.0331867
ENSOARG00020012241	STX16	0.471571	0.0309319			ENSOARG00020003108	ABCG1	-0.767929	0.0332862
ENSOARG00020020438	NSMF	0.872492	0.030985			ENSOARG00020011991	PCNA	-0.379232	0.0332862
ENSOARG00020023215	SPSB2	1.08696	0.0310612			ENSOARG00020001792	PCGF1	-0.520568	0.0333641
ENSOARG00020012683	HSPA1L	2.00815	0.0311089			ENSOARG00020024246	U6	-1.67097	0.0333682
ENSOARG00020013502	NDUFS1	0.440702	0.0311273			ENSOARG00020025987	SGK3	-0.429941	0.0333682
ENSOARG00020009129	TXNDC15	0.679765	0.0311714			ENSOARG00020003268	AHCTF1	-0.434809	0.0334707
ENSOARG00020000949	STX17	0.544172	0.0311975			ENSOARG00020005845	REV3L	-0.510973	0.0334823
ENSOARG00020011303	MAPK9	0.402239	0.0312454			ENSOARG00020005125	GPR161	-0.783119	0.033522
ENSOARG00020005637	EHD3	1.02688	0.0313099			ENSOARG00020014681	CALM2	-0.600529	0.0338389
ENSOARG00020005556	MRGBP	0.431299	0.0314061			ENSOARG00020024985	ABCE1	-0.323876	0.0340273
ENSOARG00020017923	AP1M1	0.508999	0.0315542			ENSOARG00020009505	C11orf80	-0.767643	0.0340462
ENSOARG00020024616	ZNF827	0.619642	0.0315542			ENSOARG00020005422	DNAJC2	-0.469667	0.0340625
ENSOARG00020020614	MRPL10	0.574746	0.0316128			ENSOARG00020022336	LMBR1	-0.448119	0.0340625
ENSOARG00020002360	SHC1	0.443038	0.0316137			ENSOARG00020005907	U1	-2.43293	0.034097
ENSOARG00020006528	ATF6B	0.700154	0.0316667			ENSOARG00020010138	BTG1	-1.18005	0.0342043
ENSOARG00020025505	NFKB2	0.949119	0.031677			ENSOARG00020021491	ITK	-1.88322	0.0342298
ENSOARG00020025826	GGA1	0.641851	0.0317448			ENSOARG00020008562	ARPC5L	-0.490485	0.0343153
ENSOARG00020024833	UBFD1	0.531966	0.031846			ENSOARG00020011283	HIVEP2	-0.518068	0.0343334
ENSOARG00020018561	LIG3	0.437965	0.0318548			ENSOARG00020005620	DTWD1	-0.441045	0.0343334
ENSOARG00020025119	HGS	0.534299	0.0318772			ENSOARG00020012896	SF3B5	-0.723333	0.0346245
ENSOARG00020008250	ATG16L1	0.570364	0.0319467			ENSOARG00020007794	EZH2	-0.481763	0.0347813
ENSOARG00020023168	NIN	0.446418	0.0319473			ENSOARG00020016490	URI1	-0.339459	0.0348405
ENSOARG00020012835	WDR83	0.508383	0.0320657			ENSOARG00020026195	PSMB1	-0.665903	0.0349205
ENSOARG00020020025	PEX12	1.07911	0.0320833			ENSOARG00020025752	RELCH	-0.365616	0.0351173
ENSOARG00020017388	HNRNPH2	0.670265	0.0321653			ENSOARG00020006497	KYAT3	-0.745373	0.0352211
ENSOARG00020001021	ZNF2	1.15979	0.0321787			ENSOARG00020023602	TFAM	-0.559533	0.0352211
ENSOARG00020023145	NSUN2	0.34633	0.0322478			ENSOARG00020011293	TNKS2	-0.390671	0.0352211
ENSOARG00020016414	ZBTB7A	0.526377	0.0322786			ENSOARG00020008414	RNF7	-0.574126	0.0352754
ENSOARG00020003481	COQ9	0.434135	0.032302			ENSOARG00020006426	ESCO1	-0.461335	0.0353753
ENSOARG00020022896	SLC25A28	0.646226	0.032308			ENSOARG00020020320	SYNC	-0.779291	0.0356927
ENSOARG00020015467	CIITA	0.580501	0.0323463			ENSOARG00020002679	SVOPL	-1.03191	0.035757
ENSOARG00020025655	PDCD6IP	0.381016	0.0323463			ENSOARG00020025904	CCDC174	-0.377173	0.0357583
ENSOARG00020005999	HMGCS1	0.990495	0.0323576			ENSOARG00020020541	IGFBP7	-1.20444	0.0357823
ENSOARG00020000653	CDC42EP3	1.2057	0.0323772			ENSOARG00020006877	HIST2H2BE	-0.798665	0.035802
ENSOARG00020016886	RNF187	0.818248	0.0326564			ENSOARG00020006134	SLC3A1	-0.87178	0.0358185
ENSOARG00020022684	RAB1B	0.488944	0.0326733			ENSOARG00020021065	TMEM167A	-0.772585	0.0359885
ENSOARG00020015750	TPBG	2.30568	0.0326749			ENSOARG00020021354	PPP2R5A	-0.343499	0.0361853
ENSOARG00020019028	LRPAP1	0.57818	0.0326795			ENSOARG00020006707	PNKD	-0.681171	0.0362605
ENSOARG00020017250	CTNS	0.991401	0.0328648			ENSOARG00020001291	EHBP1	-0.480385	0.0362783
ENSOARG00020007293	COL18A1	2.90762	0.0328669			ENSOARG00020022281	HNF1B	-1.29843	0.0363727
ENSOARG00020004771	PSMC6	0.377734	0.0328669			ENSOARG00020023990	MOSMO	-0.784193	0.0363742
ENSOARG00020020316	ZNF771	0.717445	0.0329228			ENSOARG00020006013	IPO11	-0.469575	0.036403
ENSOARG00020019506	FBXO7	0.523373	0.0331464			ENSOARG00020018530	UBR1	-0.306776	0.0365184
ENSOARG00020005933	DDRGK1	0.376925	0.0332669			ENSOARG00020024229	SLF2	-0.656536	0.0365475
ENSOARG00020023687	TMEM185B	0.637484	0.0332669			ENSOARG00020005452	CAPN13	-1.69912	0.0366707
ENSOARG00020014654	SIN3B	0.791709	0.0332826			ENSOARG00020013227	MED13L	-0.48451	0.0368966
ENSOARG00020025328	DCTD	0.541306	0.0332862			ENSOARG00020009644	SLC49A4	-0.650048	0.0369457
ENSOARG00020007611	MAPK12	0.910061	0.0333482			ENSOARG00020010563	SYPL1	-0.508414	0.0370016
ENSOARG00020026009	ZMPSTE24	0.544456	0.0334707			ENSOARG00020012873	R3HDM1	-0.363482	0.0370016
ENSOARG00020014062	EIF4G2	0.454744	0.0337052			ENSOARG00020004036	UBR3	-0.454139	0.0370609
ENSOARG00020004339	PSKH1	0.776531	0.0337962			ENSOARG00020019181	JADE3	-1.14228	0.0371446
ENSOARG00020013580	RASSF1	0.413375	0.0338888			ENSOARG00020002145	GSK3B	-0.353234	0.037256
ENSOARG00020012615	LMAN2	0.567704	0.0339556			ENSOARG00020024286	CUX1	-0.400174	0.0376188
ENSOARG00020004406	ELL	0.38708	0.0340659			ENSOARG00020022148	PLEKHA2	-0.365468	0.0376767
ENSOARG00020024852	AP1S1	0.520631	0.034097			ENSOARG00020009564	EVI5	-0.401479	0.0378745
ENSOARG00020005160	BCL3	0.637069	0.0341406			ENSOARG00020002568	ZNF654	-0.438685	0.0379083
ENSOARG00020005221	POFUT1	0.847108	0.0341419			ENSOARG00020009820	SESN1	-0.681338	0.0380638
ENSOARG00020014351	MTMR3	0.441295	0.0343785			ENSOARG00020009675	TMEM50A	-0.559015	0.0381675
ENSOARG00020009681	DDX50	0.406858	0.034416			ENSOARG00020023483	CEP57	-0.393537	0.0381675
ENSOARG00020001586	EHHADH	0.98258	0.0344779			ENSOARG00020026321	NDUFB10	-0.649737	0.0381924
ENSOARG00020023605	KAT8	0.332166	0.0345379			ENSOARG00020021187	C3orf62	-0.944555	0.0383304
ENSOARG00020012090	PXMP4	0.633184	0.0345379			ENSOARG00020000311	MRPL35	-0.459822	0.0383521
ENSOARG00020016747	H1-10	0.608044	0.0347004			ENSOARG00020002732	POU2F1	-0.330321	0.0387502
ENSOARG00020010537	SCAP	0.402346	0.0347862			ENSOARG00020013039	PTRH2	-0.553027	0.0391849
ENSOARG00020004449	USP30	0.377462	0.0348837			ENSOARG00020004283	ZNF667	-0.492354	0.0391849
ENSOARG00020025271	LZTFL1	0.425595	0.0350813			ENSOARG00020018255	PFDN2	-0.717525	0.0392251
ENSOARG00020000941	CD69	1.80746	0.0351118			ENSOARG00020006220	CDK19	-0.525538	0.0392732
ENSOARG00020008503	MTFR1L	0.414498	0.0351173			ENSOARG00020006917	KLC3	-0.898006	0.0394751
ENSOARG00020019352	RAB33A	0.907926	0.0351173			ENSOARG00020019732	SNRPC	-0.559823	0.0394751
ENSOARG00020015151	GPANK1	0.329503	0.0352212			ENSOARG00020018448	COL4A6	-2.36059	0.0394853
ENSOARG00020012056	ADNP	0.397109	0.0352679			ENSOARG00020016606	SULT2B1	-1.62093	0.0394853
ENSOARG00020019256	ADIPOR1	0.325559	0.0352703			ENSOARG00020022567	SYNRG	-0.527603	0.0396068
ENSOARG00020013575	ATG5	0.365943	0.0353946			ENSOARG00020013054	TSGA10	-0.62782	0.039812
ENSOARG00020001619	RESF1	0.70636	0.0354248			ENSOARG00020001187	UHMK1	-0.550903	0.0399097
ENSOARG00020000621	C21orf91	0.541368	0.0355065			ENSOARG00020018462	UBE2D2	-0.3396	0.0400196
ENSOARG00020008330	PICK1	0.752569	0.0355226			ENSOARG00020019895	BNIP2	-0.393738	0.0400711
ENSOARG00020022683	SPPL3	0.382546	0.0355226			ENSOARG00020005140	TRIQK	-0.808411	0.0402579
ENSOARG00020010063	HSPB8	1.30577	0.0355401			ENSOARG00020006947	VMA21	-0.762517	0.040434
ENSOARG00020004009	GOLGB1	0.50316	0.0355993			ENSOARG00020015234	SMNDC1	-0.300886	0.0406591
ENSOARG00020009555	CD53	0.865094	0.0356349			ENSOARG00020021362	NTAN1	-0.475691	0.0406799
ENSOARG00020022127	FAM122A	0.757975	0.0356745			ENSOARG00020021012	RNF111	-0.433193	0.0406799
ENSOARG00020025865	PDXP	0.772568	0.0356927			ENSOARG00020007038	HERC4	-0.428759	0.0407662
ENSOARG00020009363	RCN3	0.839347	0.0356927			ENSOARG00020012668	TMEM134	-0.443464	0.0408771
ENSOARG00020016783	PSMD8	0.487843	0.0357563			ENSOARG00020024900	MED29	-0.415442	0.0409047
ENSOARG00020001781	RUBCN	0.595456	0.035757			ENSOARG00020002978	MRPL50	-1.02101	0.0409794
ENSOARG00020014107	OARD1	0.432079	0.035776			ENSOARG00020012947	C17orf75	-0.55827	0.0409794
ENSOARG00020004598	QSOX2	0.769505	0.0358127			ENSOARG00020016571	MYRF	-1.3632	0.0410374
ENSOARG00020010391	GRPEL1	0.489105	0.0358504			ENSOARG00020019445	LARP1	-0.633239	0.0411419
ENSOARG00020009909	ZNF862	0.632719	0.0359517			ENSOARG00020009296	H2AC7	-1.09804	0.041163
ENSOARG00020022671	GNL1	0.54443	0.0362522			ENSOARG00020004620	ADAMTS17	-0.733175	0.041163
ENSOARG00020011731	STIM1	0.641314	0.0363727			ENSOARG00020018771	TRMT11	-0.37241	0.041163
ENSOARG00020008684	NFIX	1.03894	0.0365184			ENSOARG00020010540	PAN3	-0.370728	0.0411903
ENSOARG00020025637	NMT1	0.388087	0.0366258			ENSOARG00020024857	MMAA	-0.621756	0.0412933
ENSOARG00020003971	MIPEP	0.341111	0.0366576			ENSOARG00020023200	EIF3K	-0.585632	0.0413236
ENSOARG00020014862	CASTOR1	0.515536	0.0368663			ENSOARG00020026224	NT5M	-0.518857	0.0415496
ENSOARG00020026422	ZNF205	2.74636	0.0369572			ENSOARG00020002077	ZNF367	-0.777218	0.0416008
ENSOARG00020006197	DDX55	0.410952	0.0370825			ENSOARG00020011367	UTP6	-0.51019	0.041951
ENSOARG00020021175	MUS81	0.615793	0.0373465			ENSOARG00020023088	NELFA	-0.579337	0.0421746
ENSOARG00020023326	ARHGAP4	0.576034	0.0374801			ENSOARG00020007561	GPM6B	-0.884795	0.0422858
ENSOARG00020025368	MTMR14	0.406373	0.0374801			ENSOARG00020010382	FOXO3	-0.471118	0.0422866
ENSOARG00020020964	TRAF4	0.695259	0.0374801			ENSOARG00020004674	TMEM60	-0.744955	0.0423272
ENSOARG00020016768	YIPF1	0.44425	0.0374801			ENSOARG00020003134	IFT43	-0.752632	0.0423443
ENSOARG00020010873	PUSL1	0.707489	0.0375267			ENSOARG00020012746	WDR20	-0.367378	0.0425801
ENSOARG00020016758	TRMT61A	0.863635	0.0376188			ENSOARG00020010273	H3F3A	-0.464598	0.0427405
ENSOARG00020003022	EIF4G1	0.660673	0.0377045			ENSOARG00020013597	FAM91A1	-0.425853	0.0428178
ENSOARG00020023059	ANAPC2	0.48792	0.0377911			ENSOARG00020001763	CDC14B	-0.666904	0.0428767
ENSOARG00020001189	ATPAF1	0.523661	0.037854			ENSOARG00020001706	RXRA	-1.39506	0.0430046
ENSOARG00020018137	SASH3	0.489129	0.037854			ENSOARG00020020959	UBE2T	-0.436025	0.0430849
ENSOARG00020015811	ZSWIM3	1.33006	0.0379783			ENSOARG00020021615	CERS1	-0.726674	0.0431098
ENSOARG00020012438	CARD11	0.57213	0.0381675			ENSOARG00020003017	EPGN	-2.0551	0.0433307
ENSOARG00020012203	KDM4B	0.506914	0.0381735			ENSOARG00020020797	ANKRD28	-0.379581	0.0434851
ENSOARG00020026061	PI4KA	0.76754	0.0381735			ENSOARG00020001772	TMEM87B	-0.503495	0.0435723
ENSOARG00020016806	GNB2	0.42984	0.0381924			ENSOARG00020016928	SHOC2	-0.438118	0.0435723
ENSOARG00020007231	POFUT2	0.705745	0.0381982			ENSOARG00020015534	USP49	-0.984461	0.0436075
ENSOARG00020016141	DDX54	0.420656	0.0382018			ENSOARG00020017055	STXBP5	-0.56303	0.0437178
ENSOARG00020012703	DHPS	0.340539	0.0382018			ENSOARG00020012646	ADGRA3	-0.75413	0.0437408
ENSOARG00020023343	TMEM177	0.837632	0.038233			ENSOARG00020004269	REX1BD	-0.556264	0.0437408
ENSOARG00020008377	RASA3	0.724282	0.0383538			ENSOARG00020024396	RIF1	-0.369747	0.0437408
ENSOARG00020022953	COX15	0.655786	0.0383798			ENSOARG00020003205	DCAF6	-0.362289	0.0437408
ENSOARG00020000577	RAC2	0.688171	0.0383843			ENSOARG00020022850	BUB3	-0.330963	0.0437408
ENSOARG00020011614	SNRNP40	0.543324	0.0384384			ENSOARG00020000683	CEP41	-0.462408	0.0437499
ENSOARG00020014282	ABCD4	0.4921	0.0385824			ENSOARG00020006732	WDR33	-0.346848	0.0438646
ENSOARG00020001838	NCK2	0.718533	0.0385938			ENSOARG00020007553	CHD9	-0.342582	0.0439911
ENSOARG00020015615	PLBD2	0.460111	0.0387502			ENSOARG00020021503	DNAJC27	-0.707829	0.0440461
ENSOARG00020000885	POMGNT1	0.43688	0.0387502			ENSOARG00020011281	THSD8	-0.549827	0.0440793
ENSOARG00020023590	BRPF3	0.567563	0.0390113			ENSOARG00020021169	ABHD11	-0.728627	0.0448762
ENSOARG00020005770	EGLN3	0.902666	0.0391122			ENSOARG00020022154	SDF2	-0.336714	0.044878
ENSOARG00020009290	NIP7	0.878702	0.0391392			ENSOARG00020005930	CERS6	-0.615242	0.0448878
ENSOARG00020011582	HLA-DOA	0.442285	0.0391849			ENSOARG00020007243	COQ3	-0.367414	0.0451006
ENSOARG00020014361	CHAF1A	0.571285	0.0394164			ENSOARG00020024497	GGNBP2	-0.353349	0.0453187
ENSOARG00020003739	EDEM2	0.589949	0.0395864			ENSOARG00020014162	TRAPPC6B	-0.362656	0.045336
ENSOARG00020015587	MECR	0.474974	0.039708			ENSOARG00020017991	FOXP1	-0.343742	0.0455699
ENSOARG00020020478	RRN3	0.394234	0.039777			ENSOARG00020023244	TEX9	-0.981644	0.0456805
ENSOARG00020009246	DDX17	0.310448	0.0398229			ENSOARG00020021689	SNX30	-0.84623	0.0458493
ENSOARG00020000146	NDUFS2	0.339966	0.0402251			ENSOARG00020005193	DPY19L1	-0.704714	0.0459824
ENSOARG00020013035	TRIB2	0.790825	0.040387			ENSOARG00020023016	FMNL2	-1.19536	0.0461054
ENSOARG00020009997	ZNF584	0.753069	0.040478			ENSOARG00020022255	SUSD1	-0.505934	0.0462914
ENSOARG00020020170	MBLAC1	0.924329	0.0407813			ENSOARG00020003773	CKAP2	-0.979979	0.0463776
ENSOARG00020000627	DNAJB11	0.4771	0.0407966			ENSOARG00020017071	TMEM79	-0.814833	0.0464292
ENSOARG00020011250	SCAMP3	0.393962	0.0409794			ENSOARG00020018028	CCT6B	-1.48625	0.0465514
ENSOARG00020012401	CCDC32	0.645012	0.0410531			ENSOARG00020011169	VPS13C	-0.471499	0.0465989
ENSOARG00020001931	GTF3C2	0.423782	0.0410902			ENSOARG00020001455	SENP2	-0.364796	0.0465989
ENSOARG00020024135	TMEM97	0.497942	0.0412057			ENSOARG00020024605	PSMD6	-0.341973	0.0467645
ENSOARG00020002962	FAM131A	0.867913	0.0412944			ENSOARG00020020864	ADGRL3	-2.37823	0.0468523
ENSOARG00020023906	STX6	0.708236	0.0413309			ENSOARG00020009770	CDK17	-0.349937	0.0468523
ENSOARG00020003815	PEX11B	0.564149	0.0416251			ENSOARG00020023616	EPB41L5	-0.805258	0.0471883
ENSOARG00020002160	PTPA	0.436844	0.0418021			ENSOARG00020002081	LRRC39	-0.578383	0.0472794
ENSOARG00020014978	TSC2	0.675601	0.0420054			ENSOARG00020005456	CALU	-0.674484	0.0472885
ENSOARG00020012217	PPP4R3A	0.41347	0.0420872			ENSOARG00020013958	DAPP1	-0.419243	0.047337
ENSOARG00020023540	CHD3	0.55999	0.0421569			ENSOARG00020013746	MGST2	-1.46535	0.0473658
ENSOARG00020017499	NFE2	2.88674	0.0421628			ENSOARG00020022883	Insig2	-0.685835	0.0473792
ENSOARG00020005392	MPV17L2	0.717426	0.0423272			ENSOARG00020010236	FRYL	-0.33332	0.0473792
ENSOARG00020002722	PAN2	0.511663	0.042331			ENSOARG00020013496	CLCN5	-0.960613	0.0474589
ENSOARG00020024543	AARS2	0.566781	0.0423499			ENSOARG00020006652	NUP42	-0.425937	0.0474589
ENSOARG00020004565	ZC3H10	0.570412	0.0424493			ENSOARG00020013477	TTYH3	-0.61008	0.0475512
ENSOARG00020002441	MED22	0.5142	0.0424825			ENSOARG00020010182	PGLS	-0.56292	0.0475512
ENSOARG00020023589	DUSP14	0.851802	0.0425269			ENSOARG00020022585	ITGB1	-0.632456	0.0477071
ENSOARG00020015799	ZFPL1	0.356627	0.0425269			ENSOARG00020021964	ZDHHC1	-1.65407	0.0479608
ENSOARG00020004115	KLHL26	0.79805	0.0425801			ENSOARG00020011102	TMED5	-0.600368	0.0481371
ENSOARG00020020942	METTL7A	1.5681	0.042753			ENSOARG00020003848	ZSWIM5	-1.59131	0.0481471
ENSOARG00020002935	CCT8	0.366632	0.0428821			ENSOARG00020022516	STARD10	-0.737422	0.0486496
ENSOARG00020006605	RPP25L	0.717343	0.043104			ENSOARG00020001615	MOB1B	-0.495904	0.048755
ENSOARG00020003701	DYNC2I2	0.828762	0.0435723			ENSOARG00020006056	ZNF131	-0.406979	0.0488676
ENSOARG00020020065	LETMD1	0.565973	0.0435723			ENSOARG00020015336	DUSP5	-0.821982	0.0488968
ENSOARG00020000060	D2HGDH	0.543578	0.0437756			ENSOARG00020001923	CD80	-0.6419	0.0488968
ENSOARG00020014994	RNF26	0.734394	0.0437756			ENSOARG00020000390	ABCD3	-0.469394	0.0490687
ENSOARG00020012437	CRADD	0.386585	0.0439846			ENSOARG00020011269	CLCN3	-0.328068	0.0490687
ENSOARG00020026337	FLII	0.451445	0.0439911			ENSOARG00020005546	EXOSC8	-0.427271	0.0490768
ENSOARG00020004368	FBXW2	0.304503	0.0440461			ENSOARG00020006968	CARF	-0.553304	0.0491154
ENSOARG00020019435	MORN4	0.720138	0.044266			ENSOARG00020022385	DOCK11	-0.324125	0.0491431
ENSOARG00020012222	RHOG	0.74372	0.044266			ENSOARG00020003033	RNF181	-0.423451	0.0492588
ENSOARG00020011552	SLC25A39	0.493923	0.044266			ENSOARG00020008435	VEGFD	-0.910026	0.0494474
ENSOARG00020002517	ERGIC2	0.46223	0.0442971			ENSOARG00020010293	SMAD5	-0.513404	0.0494474
ENSOARG00020020991	VAPA	0.483959	0.0445673			ENSOARG00020006753	ZSWIM6	-0.50648	0.0495572
ENSOARG00020018572	ARF1	0.372318	0.0447027			ENSOARG00020003305	DYNLRB2	-0.905345	0.0495878
ENSOARG00020020401	TOM1	0.396349	0.0447067
ENSOARG00020025732	LYSMD2	1.10768	0.045121
ENSOARG00020019628	UTP25	0.438082	0.0452281
ENSOARG00020007901	HAAO	1.08275	0.0453397
ENSOARG00020023862	AZI2	0.336065	0.045373
ENSOARG00020025902	LAT	1.64264	0.045373
ENSOARG00020011149	MIIP	0.462865	0.045373
ENSOARG00020017778	CASP9	0.791855	0.0454813
ENSOARG00020026257	CLCN7	0.898508	0.0456658
ENSOARG00020005181	RGP1	0.649644	0.0459824
ENSOARG00020017483	CLSTN1	0.375426	0.0460824
ENSOARG00020003555	ST3GAL5	2.02949	0.0462436
ENSOARG00020013897	HYAL1	0.682247	0.0462694
ENSOARG00020005263	HJURP	0.802804	0.0463431
ENSOARG00020018473	GTF2I	0.350096	0.0463776
ENSOARG00020018851	TICAM2	0.832388	0.0463776
ENSOARG00020017518	FLACC1	1.37361	0.0464128
ENSOARG00020000143	BCL6	1.82767	0.046597
ENSOARG00020013606	THRAP3	0.319601	0.0467335
ENSOARG00020003657	DEF8	0.616307	0.0467461
ENSOARG00020013159	FEM1A	0.702919	0.047023
ENSOARG00020009705	PC	0.939367	0.047023
ENSOARG00020018284	DVL2	0.836127	0.0470669
ENSOARG00020022073	EIF1AD	0.68475	0.0470669
ENSOARG00020014516	MGAT4B	0.857154	0.0472885
ENSOARG00020006800	PRKCSH	0.401893	0.0473924
ENSOARG00020019242	RGS2	1.14585	0.0474589
ENSOARG00020004412	ACLY	0.506769	0.0477117
ENSOARG00020004431	ALKBH2	0.961251	0.0477386
ENSOARG00020024046	AMFR	0.644841	0.0477601
ENSOARG00020002356	PSAT1	1.9042	0.0477601
ENSOARG00020008673	SMPD2	0.738647	0.0477664
ENSOARG00020013174	MIEF1	0.617836	0.0478931
ENSOARG00020007059	ITGB2	0.499471	0.0479043
ENSOARG00020015733	RIOK2	0.517025	0.0479886
ENSOARG00020003705	SMG9	0.667162	0.0479886
ENSOARG00020002629	NUP188	0.553072	0.0484071
ENSOARG00020000445	SLC2A1	0.602869	0.0485043
ENSOARG00020016264	RNF121	0.401745	0.0487269
ENSOARG00020025978	PPT1	0.603434	0.0488318
ENSOARG00020008102	BCS1L	0.640961	0.0488968
ENSOARG00020021735	HS6ST1	0.947868	0.0488968
ENSOARG00020007322	MFSD5	0.702622	0.0489809
ENSOARG00020008685	GNB1	0.394244	0.0490721
ENSOARG00020009775	KIFBP	0.337852	0.0490807
ENSOARG00020012797	SLC38A7	0.727645	0.0491154
ENSOARG00020003916	FDXR	0.554385	0.049196
ENSOARG00020025104	CCDC137	0.424773	0.0497048
ENSOARG00020009283	CASC3	0.619141	0.049967
ENSOARG00020011924	FAM160A2	0.458325	0.0499683
ENSOARG00020010315	NCOR1	0.320736	0.0499688

## Sheet: B-cell D15
B-cell
Upregulated genes on day 15 post infection						Downregulated genes on day 15 post infection
Gene ID	Gene name	logFC	FDR (q-value)			Gene ID	Gene name	logFC	FDR (q-value)
ENSOARG00020013035	TRIB2	1.87203	0.0126546			ENSOARG00020016753	MANEAL	-2.01407	0.0126546
ENSOARG00020021324	CTSW	2.28366	0.0214238			ENSOARG00020017686	CLDN7	-1.66475	0.0126546
ENSOARG00020026242	TSR3	0.75068	0.0214238			ENSOARG00020000274	PPIH	-1.2392	0.0126546
ENSOARG00020022040	CFP	2.87481	0.0257853			ENSOARG00020009661	GALNT7	-0.855951	0.0126546
ENSOARG00020021504	NKG7	3.05635	0.0295529			ENSOARG00020007262	WIF1	-1.61798	0.0189004
ENSOARG00020021832	C11orf68	0.867135	0.0335765			ENSOARG00020006462	TRPT1	-1.60025	0.0214238
ENSOARG00020025035	F13A1	2.33796	0.0343016			ENSOARG00020017682	PTK7	-0.676626	0.0214238
ENSOARG00020017704	RIC8A	0.741228	0.0343016			ENSOARG00020001317	SCAF4	-0.686392	0.0245851
ENSOARG00020012129	C5AR1	2.55891	0.0381805			ENSOARG00020022733	FAM166A	-1.40772	0.0257853
ENSOARG00020006166	TNFRSF1A	3.91174	0.0458472			ENSOARG00020013773	C1orf105	-1.19851	0.0257853
ENSOARG00020000169	FCER1G	1.55896	0.0474593			ENSOARG00020018507	ATP5MC2	-1.16161	0.0257853
ENSOARG00020022391	BORCS6	1.4108	0.0474593			ENSOARG00020003084	FANCL	-0.725193	0.0257853
ENSOARG00020005466	CPT2	0.870344	0.0474593			ENSOARG00020023874	PLEKHB1	-0.954143	0.0319751
ENSOARG00020018788	TRADD	0.553185	0.0474593			ENSOARG00020020036	RPS12	-1.2131	0.0335765
						ENSOARG00020005238	CP	-1.05446	0.0335765
						ENSOARG00020008115	HNRNPH3	-0.744536	0.0343016
						ENSOARG00020008730	HAS3	-0.886261	0.0374189
						ENSOARG00020025015	ThymB4X	-1.17271	0.0396137
						ENSOARG00020022601	CFAP99	-1.25329	0.0419464
						ENSOARG00020023056	C2orf76	-1.0129	0.0419464
						ENSOARG00020011605	KLF13	-0.758281	0.0419464
						ENSOARG00020010739	GNAS	-0.663647	0.0419464
						ENSOARG00020023331	BRI3	-0.902539	0.0458472
						ENSOARG00020013533	NFIB	-2.37942	0.0474593
						ENSOARG00020008933	CCDC58	-0.982315	0.0474593

## Sheet: CD4+ D3
CD4+
Upregulated genes on day 3 post infection						Downregulated genes on day 3 post infection
Gene ID	Gene name	logFC	FDR (q-value)			Gene ID	Gene name	logFC	FDR (q-value)
ENSOARG00020002706	MX1	4.06618	2.21494e-05			ENSOARG00020022897	BCL7C	-0.8035	0.00485161
ENSOARG00020023841	ZNFX1	3.17951	2.21494e-05			ENSOARG00020017196	MOSPD3	-0.676137	0.00787589
ENSOARG00020000286	RTP4	2.83993	2.21494e-05			ENSOARG00020008598	MIOX	-1.33464	0.00969007
ENSOARG00020003248	DHX58	2.8331	2.21494e-05			ENSOARG00020019871	RPL13	-1.19887	0.0113188
ENSOARG00020000891	eIF2aK2	2.79485	2.79475e-05			ENSOARG00020020799	CSKMT	-1.52837	0.0141178
ENSOARG00020019816	IFI44	4.0873	3.97975e-05			ENSOARG00020026142	PGP	-0.856886	0.0141178
ENSOARG00020015618	RNF213	3.31781	4.33134e-05			ENSOARG00020016253	ITGAE	-0.91884	0.0176254
ENSOARG00020009609	IRF9	1.45085	4.59817e-05			ENSOARG00020026023	SDF2L1	-0.785283	0.0205055
ENSOARG00020013336	XAF1	2.924	6.08469e-05			ENSOARG00020000881	ACP1	-0.703043	0.02147
ENSOARG00020008812	IFIT3	6.05532	6.64925e-05			ENSOARG00020025291	RPS4X	-1.32302	0.0220843
ENSOARG00020025761	TRANK1	3.23665	8.23083e-05			ENSOARG00020002902	RPS8	-0.976415	0.022094
ENSOARG00020006720	CMPK2	3.40643	0.00012928			ENSOARG00020010739	GNAS	-0.616361	0.0221549
ENSOARG00020009726	IRF3	1.32833	0.000207994			ENSOARG00020015488	HMGN5	-1.42398	0.0222245
ENSOARG00020017574	OAS2	5.38587	0.000320145			ENSOARG00020002905	H2AZ2	-1.06536	0.0278193
ENSOARG00020003711	TRIM5	2.81344	0.000320145			ENSOARG00020024420	CCDC167	-1.12185	0.0285327
ENSOARG00020005334	PLSCR1	2.74395	0.000320145			ENSOARG00020012269	C1QTNF1	-1.82808	0.0318273
ENSOARG00020009317	PARP9	2.3063	0.000320145			ENSOARG00020019622	SIVA1	-1.09623	0.0318273
ENSOARG00020001768	TDRD7	1.8498	0.000320145			ENSOARG00020021478	RABAC1	-1.12822	0.0330632
ENSOARG00020002675	MX2	6.50119	0.000320967			ENSOARG00020021137	SLC16A11	-1.56158	0.0366273
ENSOARG00020002136	ADAR	2.64373	0.000323223			ENSOARG00020002061	TPK1	-1.13391	0.0375449
ENSOARG00020021024	IFI6	4.15363	0.000398269			ENSOARG00020018261	DNAJC18	-0.71478	0.0427359
ENSOARG00020010727	IFIH1	1.68587	0.000399751			ENSOARG00020000309	SMDT1	-1.15173	0.0429626
ENSOARG00020006110	EPSTI1	2.41979	0.000454366			ENSOARG00020013779	RPL11	-1.13187	0.0429626
ENSOARG00020006787	RSAD2	3.46268	0.000493735			ENSOARG00020014946	GPX4	-0.913075	0.0429626
ENSOARG00020022691	TRIM25	1.5925	0.000493735			ENSOARG00020015745	FXYD1	-1.71662	0.0453872
ENSOARG00020018640	UBA7	2.21027	0.00055365			ENSOARG00020016489	RACK1	-0.85417	0.0488481
ENSOARG00020003417	RNASEL	2.47744	0.000584469
ENSOARG00020013385	DAXX	1.82603	0.000898489
ENSOARG00020014334	ISG15	6.29933	0.000974315
ENSOARG00020008771	IFIT2	5.03738	0.00102657
ENSOARG00020014075	MOV10	1.07345	0.00108192
ENSOARG00020012422	AGRN	4.51127	0.00130693
ENSOARG00020023567	HERC5	2.36058	0.00149882
ENSOARG00020002694	IL23A	1.54198	0.0015169
ENSOARG00020020912	NCOA1	1.00994	0.00220912
ENSOARG00020022978	ATL3	1.27553	0.00220934
ENSOARG00020002651	STAT2	1.53864	0.00239176
ENSOARG00020000229	PNPT1	1.3743	0.00272475
ENSOARG00020008889	IFIT5	3.88107	0.00391181
ENSOARG00020020662	TMEM106A	1.54067	0.00391181
ENSOARG00020009148	SP110	1.21526	0.00391181
ENSOARG00020012211	UBE2L6	1.74783	0.00391712
ENSOARG00020025421	CDKN2AIP	1.23306	0.0044895
ENSOARG00020000598	DNAJC13	0.736811	0.00466787
ENSOARG00020004786	FOXS1	4.13788	0.00483855
ENSOARG00020022096	TBC1D1	1.26253	0.00483855
ENSOARG00020006386	B3GNT3	1.08836	0.00485181
ENSOARG00020010718	NAMPT	1.51222	0.00487909
ENSOARG00020005726	N4BP1	0.895931	0.00833185
ENSOARG00020000887	FNDC3B	1.28612	0.0124629
ENSOARG00020025634	STAT1	1.50007	0.0141179
ENSOARG00020001587	XPO1	0.850238	0.0165803
ENSOARG00020012170	LGALS3BP	1.39149	0.0166055
ENSOARG00020010960	BST-2A	3.92682	0.0176254
ENSOARG00020015800	SAMD9	2.42647	0.0200918
ENSOARG00020010913	Bst-2B	4.22352	0.0221549
ENSOARG00020017185	PDE12	1.11645	0.0269673
ENSOARG00020009456	REC8	1.97374	0.0285327
ENSOARG00020003374	TNFSF13B	2.36797	0.0318273
ENSOARG00020015210	MORC3	1.05847	0.0318273
ENSOARG00020025981	VCPIP1	0.918935	0.0318273
ENSOARG00020021421	IFI35	0.833262	0.0330432
ENSOARG00020001364	ABHD1	0.965636	0.040371
ENSOARG00020004232	PTK2	0.860688	0.0429626
ENSOARG00020005927	DYSF	3.78693	0.0471436
ENSOARG00020004498	XRN2	1.11927	0.0471436
ENSOARG00020022738	FCHSD2	1.27904	0.0499696
ENSOARG00020010828	RNF114	0.793886	0.0499696

## Sheet: CD4+ D7
CD4+
Upregulated genes on day 7 post infection						Downregulated genes on day 7 post infection
Gene ID	Gene name	logFC	FDR (q-value)			Gene ID	Gene name	logFC	FDR (q-value)
ENSOARG00020009785	ELL3	2.58513	7.05769e-06			ENSOARG00020002902	RPS8	-2.08277	1.68773e-05
ENSOARG00020026090	CISH	2.27099	7.05769e-06			ENSOARG00020008598	MIOX	-2.42751	3.91175e-05
ENSOARG00020024149	LAP3	2.01624	7.05769e-06			ENSOARG00020016253	ITGAE	-1.72159	4.20328e-05
ENSOARG00020003248	DHX58	3.06406	7.55987e-06			ENSOARG00020017196	MOSPD3	-1.12343	4.46017e-05
ENSOARG00020000286	RTP4	2.74024	1.29705e-05			ENSOARG00020024858	MYL3	-4.10517	5.24896e-05
ENSOARG00020009726	IRF3	1.67041	1.68773e-05			ENSOARG00020003408	CMC2	-1.57701	5.35156e-05
ENSOARG00020009609	IRF9	1.5649	1.68773e-05			ENSOARG00020019871	RPL13	-1.94266	8.00853e-05
ENSOARG00020023841	ZNFX1	2.90664	2.72023e-05			ENSOARG00020025291	RPS4X	-2.35054	8.14463e-05
ENSOARG00020000320	IRF1	1.95433	4.20328e-05			ENSOARG00020009385	ABRACL	-1.81298	8.7358e-05
ENSOARG00020002706	MX1	3.38938	4.46017e-05			ENSOARG00020018897	CPPED1	-0.974135	0.000136093
ENSOARG00020016255	GRWD1	1.91074	4.6119e-05			ENSOARG00020018853	ETV2	-2.66152	0.000153601
ENSOARG00020008491	HSPH1	2.47707	4.73693e-05			ENSOARG00020022772	HCST	-2.22173	0.000161561
ENSOARG00020018673	PIM2	1.66892	4.73693e-05			ENSOARG00020013779	RPL11	-1.93582	0.000209757
ENSOARG00020011581	TNFRSF4	1.38401	5.77576e-05			ENSOARG00020006032	TENT4B	-0.850806	0.000209868
ENSOARG00020008812	IFIT3	5.64438	6.63389e-05			ENSOARG00020015745	FXYD1	-3.06727	0.000218627
ENSOARG00020016150	PES1	1.00866	7.07964e-05			ENSOARG00020020417	HSD11B1	-2.21177	0.000230187
ENSOARG00020002651	STAT2	2.05764	8.70703e-05			ENSOARG00020010968	MANBA	-1.13037	0.000230187
ENSOARG00020025129	TAP2	1.65563	8.70703e-05			ENSOARG00020007182	PDE4B	-1.18486	0.000250664
ENSOARG00020025187	TAP1	1.38152	8.70703e-05			ENSOARG00020010739	GNAS	-0.917218	0.000250664
ENSOARG00020014075	MOV10	1.31377	8.70703e-05			ENSOARG00020023675	SESN3	-1.18531	0.000253807
ENSOARG00020013421	UBALD2	1.77423	8.7358e-05			ENSOARG00020007824	C1orf54	-1.83137	0.000256436
ENSOARG00020012414	FKBP4	1.71868	8.7358e-05			ENSOARG00020022265	RPS6	-2.36718	0.000277952
ENSOARG00020015152	CCDC86	1.43793	8.7358e-05			ENSOARG00020000415	SVBP	-2.14254	0.000287479
ENSOARG00020014103	CHST12	1.48261	8.9305e-05			ENSOARG00020019622	SIVA1	-1.6679	0.000320964
ENSOARG00020013336	XAF1	2.53627	9.32008e-05			ENSOARG00020016489	RACK1	-1.38045	0.000320964
ENSOARG00020005100	KRI1	1.43788	9.32008e-05			ENSOARG00020023056	C2orf76	-2.00852	0.000333936
ENSOARG00020012552	RCC2	1.18999	0.000106346			ENSOARG00020022077	INO80C	-0.956737	0.000343579
ENSOARG00020007720	CCR7	1.74063	0.000136093			ENSOARG00020000536	CYCS	-1.57996	0.000347501
ENSOARG00020010548	SLC1A5	1.99741	0.000164314			ENSOARG00020022299	SS18L2	-2.03077	0.000402797
ENSOARG00020016071	ZAP70	1.59283	0.000164314			ENSOARG00020009781	RB1	-1.92049	0.00040762
ENSOARG00020016075	NR1H2	1.18386	0.000176084			ENSOARG00020018006	SLC23A1	-1.12447	0.000409579
ENSOARG00020018640	UBA7	2.29885	0.000199087			ENSOARG00020009554	TAF10	-0.8389	0.000458165
ENSOARG00020012170	LGALS3BP	2.09833	0.000199087			ENSOARG00020022601	CFAP99	-2.79708	0.000487803
ENSOARG00020009317	PARP9	2.18944	0.000208919			ENSOARG00020012320	RPL31	-2.17913	0.000487803
ENSOARG00020020798	FLOT1	1.17451	0.000208919			ENSOARG00020015273	ATAD2	-1.12966	0.000487803
ENSOARG00020006720	CMPK2	2.89732	0.000218627			ENSOARG00020018261	DNAJC18	-1.05339	0.000487803
ENSOARG00020025761	TRANK1	2.61057	0.000230187			ENSOARG00020008150	RBL1	-1.03525	0.000487803
ENSOARG00020025634	STAT1	2.16515	0.000230187			ENSOARG00020011525	ATM	-2.05699	0.000497783
ENSOARG00020010303	EID2	6.19784	0.000250664			ENSOARG00020006954	KRT10	-2.25974	0.000524855
ENSOARG00020008840	GAPT	3.01893	0.000250664			ENSOARG00020006331	H1-4	-1.99554	0.000524855
ENSOARG00020007892	POLR1G	1.71851	0.000250664			ENSOARG00020015488	HMGN5	-1.91398	0.000524855
ENSOARG00020005520	OGFR	1.18112	0.000253807			ENSOARG00020002061	TPK1	-1.63456	0.000524855
ENSOARG00020026087	MAPKAPK3	1.14644	0.000262159			ENSOARG00020024420	CCDC167	-1.5512	0.000524855
ENSOARG00020017574	OAS2	4.79795	0.000277952			ENSOARG00020020262	BIRC2	-0.943431	0.000524855
ENSOARG00020025416	PPRC1	1.17583	0.000287479			ENSOARG00020017627	CWC25	-0.824812	0.000524855
ENSOARG00020010040	FARSA	1.18824	0.000302723			ENSOARG00020021695	RPL26	-2.18168	0.000540186
ENSOARG00020018390	NCF1	1.6287	0.00031735			ENSOARG00020020588	LSM1	-0.933517	0.000540186
ENSOARG00020025392	PYCR1	4.23434	0.000319587			ENSOARG00020008369	MPZL3	-0.876617	0.000540186
ENSOARG00020016418	DDX39B	0.759887	0.000319587			ENSOARG00020004781	GTF2H5	-1.9541	0.00055467
ENSOARG00020014785	OSM	2.99875	0.000320964			ENSOARG00020002905	H2AZ2	-1.44302	0.00055467
ENSOARG00020015618	RNF213	2.30948	0.000320964			ENSOARG00020018425	CIB2	-1.64885	0.000611311
ENSOARG00020001726	MOGS	1.46023	0.000320964			ENSOARG00020003993	ANO6	-0.909476	0.000611311
ENSOARG00020022696	AP3D1	1.35188	0.000320964			ENSOARG00020008397	DPM3	-2.29207	0.000617126
ENSOARG00020007922	USP10	0.858938	0.000320964			ENSOARG00020025494	FAM204A	-1.38682	0.000617126
ENSOARG00020017704	RIC8A	1.23396	0.00032127			ENSOARG00020006891	HIST2H2AC	-2.26248	0.000634033
ENSOARG00020025421	CDKN2AIP	1.45048	0.000333936			ENSOARG00020010932	CLSPN	-2.05531	0.000634033
ENSOARG00020006842	AMPD2	1.15651	0.000333936			ENSOARG00020002804	SMC2	-1.41518	0.000634033
ENSOARG00020002675	MX2	5.4819	0.000343579			ENSOARG00020022771	SNRK	-0.785487	0.000635933
ENSOARG00020005334	PLSCR1	2.37799	0.000359455			ENSOARG00020021491	ITK	-1.0383	0.000650876
ENSOARG00020022927	DDX51	1.77302	0.000393549			ENSOARG00020003307	RPS12	-2.1521	0.00067091
ENSOARG00020003991	ICAM1	2.22485	0.000402797			ENSOARG00020018834	GLRX2	-1.16754	0.000676657
ENSOARG00020017744	BAK1	1.19997	0.000402797			ENSOARG00020014149	EPC1	-1.59761	0.000678683
ENSOARG00020019649	YARS1	1.2689	0.000412767			ENSOARG00020019027	MND1	-2.39217	0.000696187
ENSOARG00020006371	KHNYN	1.46866	0.000424178			ENSOARG00020010810	C1orf53	-2.10129	0.000705206
ENSOARG00020001122	MKNK1	1.0671	0.000424178			ENSOARG00020017229	DNAJC10	-0.961205	0.0007395
ENSOARG00020018933	MFSD12	1.59302	0.000444133			ENSOARG00020001378	TIAM1	-1.09884	0.000745834
ENSOARG00020024387	TWNK	1.24912	0.000476193			ENSOARG00020010433	MAD2L1	-1.59955	0.000748146
ENSOARG00020020245	RUVBL2	1.11335	0.000479043			ENSOARG00020008178	ITGB1BP1	-0.828741	0.000776201
ENSOARG00020020716	BAG2	1.76429	0.000479545			ENSOARG00020022994	SAT1	-1.00253	0.000779603
ENSOARG00020005224	WDR4	1.58381	0.000479545			ENSOARG00020019406	NFIC	-0.794845	0.000780033
ENSOARG00020008836	NOL6	1.34982	0.000479545			ENSOARG00020025921	MAP2K6	-0.948758	0.000805105
ENSOARG00020012578	SYNE3	1.19471	0.000479545			ENSOARG00020001287	ASB3	-1.91598	0.000879685
ENSOARG00020012211	UBE2L6	1.92359	0.000487803			ENSOARG00020005226	CHRAC1	-0.930559	0.000893607
ENSOARG00020017733	FTSJ3	1.40436	0.000487803			ENSOARG00020009661	GALNT7	-1.11721	0.000934104
ENSOARG00020019029	RNF19B	1.31883	0.000487803			ENSOARG00020023291	RPL22	-1.8666	0.000939505
ENSOARG00020001389	PREB	0.9625	0.000487803			ENSOARG00020019836	MTRNR2L3	-2.83139	0.000966649
ENSOARG00020008481	CSF1	1.98018	0.000497783			ENSOARG00020004328	ZDHHC20	-0.721883	0.000966649
ENSOARG00020011240	PTOV1	1.50179	0.000539427			ENSOARG00020003366	RAB28	-0.78247	0.000967253
ENSOARG00020022493	CD14	3.53669	0.000540186			ENSOARG00020006073	SHC4	-1.10788	0.000991059
ENSOARG00020005662	ENTPD6	1.27905	0.000540186			ENSOARG00020023978	UBE2K	-0.908768	0.000991758
ENSOARG00020019816	IFI44	2.50663	0.00054804			ENSOARG00020023880	AMOTL1	-1.1873	0.00100208
ENSOARG00020011604	TOMM34	1.06914	0.00054804			ENSOARG00020019569	HDDC2	-0.947445	0.00102191
ENSOARG00020017206	APBA3	0.815305	0.00055467			ENSOARG00020015523	TOMM20	-0.972179	0.0010314
ENSOARG00020017286	WARS1	1.26133	0.000557673			ENSOARG00020000741	RPS27A	-2.1217	0.00105097
ENSOARG00020013909	MYBBP1A	1.45286	0.000564141			ENSOARG00020021362	NTAN1	-0.812422	0.00106035
ENSOARG00020025956	RRP9	1.0164	0.00059546			ENSOARG00020014992	EIF3E	-1.04414	0.00108618
ENSOARG00020009841	ZNF672	1.82582	0.000611311			ENSOARG00020008582	RPL35	-2.20999	0.00109172
ENSOARG00020006711	RIPK1	1.02835	0.000615465			ENSOARG00020022585	ITGB1	-0.951562	0.00109575
ENSOARG00020015016	SBNO2	1.88333	0.000617126			ENSOARG00020018166	RPSA	-1.03793	0.00109772
ENSOARG00020009273	IPO4	1.38492	0.000617126			ENSOARG00020001317	SCAF4	-0.804258	0.00109772
ENSOARG00020004939	HSF1	1.05052	0.000621871			ENSOARG00020006497	KYAT3	-0.891715	0.00112782
ENSOARG00020025460	NOLC1	0.962167	0.000624067			ENSOARG00020025365	FHIT	-1.87977	0.00113632
ENSOARG00020008771	IFIT2	4.49427	0.000634033			ENSOARG00020022047	UBAC2	-1.34127	0.00117309
ENSOARG00020003417	RNASEL	2.12773	0.000634033			ENSOARG00020026000	UEVLD	-1.20638	0.00117309
ENSOARG00020008832	STRIP1	1.32818	0.000634033			ENSOARG00020002025	RPL24	-1.58823	0.00118005
ENSOARG00020019714	TARS	1.15599	0.000634033			ENSOARG00020001875	C1orf52	-0.957065	0.00118005
ENSOARG00020004874	AHSA1	0.923893	0.000634033			ENSOARG00020017800	THSD4	-1.65353	0.00120666
ENSOARG00020022532	ABCF1	0.781259	0.000634033			ENSOARG00020017979	RPL17	-2.62599	0.00121289
ENSOARG00020016502	CXorf21	2.29968	0.00064963			ENSOARG00020014671	HMGN3	-1.29169	0.00121289
ENSOARG00020021466	HSPA4	0.887934	0.00064963			ENSOARG00020013944	C9orf16	-1.57253	0.0012137
ENSOARG00020024868	PAF1	0.739082	0.000655458			ENSOARG00020000309	SMDT1	-1.48511	0.00122121
ENSOARG00020021649	CYTIP	1.09757	0.000679041			ENSOARG00020024391	METTL9	-1.11973	0.00122121
ENSOARG00020006264	JAK3	1.36685	0.000893607			ENSOARG00020024383	SSR4	-1.5725	0.00124832
ENSOARG00020004964	KEAP1	0.765975	0.000904248			ENSOARG00020011391	KCTD12	-1.01974	0.00124832
ENSOARG00020016619	FES	2.25583	0.000935338			ENSOARG00020019410	SORL1	-0.877047	0.00129515
ENSOARG00020025914	MYD88	1.24296	0.000935338			ENSOARG00020018462	UBE2D2	-0.678372	0.00130057
ENSOARG00020004407	PSMB10	1.06507	0.000935338			ENSOARG00020013952	SLC41A2	-1.22834	0.00134042
ENSOARG00020018496	SYNGR2	1.21989	0.000937862			ENSOARG00020022913	ARL5B	-1.55045	0.00134182
ENSOARG00020022666	CASP7	1.49396	0.000941415			ENSOARG00020018597	EIF1B	-1.09923	0.00134821
ENSOARG00020005203	HGH1	1.57315	0.000967253			ENSOARG00020015435	PNPLA8	-0.804567	0.00139223
ENSOARG00020008581	RARA	1.33424	0.000967253			ENSOARG00020017952	PAIP2	-0.904734	0.0014254
ENSOARG00020018505	OTUD5	1.04781	0.000967253			ENSOARG00020008451	NUCKS1	-0.900069	0.0014254
ENSOARG00020014334	ISG15	5.06093	0.000969405			ENSOARG00020008420	ICOS	-0.818076	0.0014254
ENSOARG00020013169	TMEM115	1.09649	0.000969405			ENSOARG00020012208	TMEM30A	-0.726479	0.00144641
ENSOARG00020017886	TMC6	1.09531	0.000969405			ENSOARG00020009257	RICTOR	-0.79409	0.00144826
ENSOARG00020000891	eIF2aK2	1.56725	0.000991059			ENSOARG00020007019	PFDN5	-1.43879	0.00148355
ENSOARG00020020721	SCAMP4	0.739004	0.00100713			ENSOARG00020009403	CCDC34	-1.16552	0.00148806
ENSOARG00020016242	TMUB2	0.896569	0.00101637			ENSOARG00020005652	DYNLT1	-1.83722	0.00153628
ENSOARG00020006110	EPSTI1	1.85568	0.00108459			ENSOARG00020009884	EXD1	-1.57536	0.00153628
ENSOARG00020004514	LAG3	2.00643	0.00108618			ENSOARG00020010616	U6	-3.27736	0.00154217
ENSOARG00020009321	SCO2	1.32898	0.00108618			ENSOARG00020021614	CPS1	-2.90896	0.00156215
ENSOARG00020022351	RNF40	0.922189	0.00109772			ENSOARG00020007993	RPL37	-2.59462	0.00156215
ENSOARG00020021459	PGAM5	1.47668	0.00112782			ENSOARG00020000679	AEBP2	-0.713502	0.00156215
ENSOARG00020013161	HYOU1	1.62718	0.00113306			ENSOARG00020013931	SUCO	-0.882642	0.00157945
ENSOARG00020022965	TIFA	5.22881	0.00117309			ENSOARG00020023750	ADK	-0.685577	0.00157945
ENSOARG00020012293	SYMPK	1.08803	0.00117309			ENSOARG00020007160	H1-2	-2.10512	0.00160016
ENSOARG00020017049	AARS1	1.0327	0.00117309			ENSOARG00020006921	HIST2H2AB	-2.04184	0.00160016
ENSOARG00020021421	IFI35	1.03742	0.0011768			ENSOARG00020023823	CMC1	-1.45627	0.00160016
ENSOARG00020002750	SLC6A9	1.35378	0.00118059			ENSOARG00020013455	NOP53	-0.922865	0.00160016
ENSOARG00020018447	TMC8	1.23379	0.00118814			ENSOARG00020022897	BCL7C	-0.753043	0.00160016
ENSOARG00020002136	ADAR	1.91734	0.00121289			ENSOARG00020006936	CD52	-2.09007	0.00161429
ENSOARG00020001285	MARS1	0.841325	0.00121289			ENSOARG00020007357	PDE4D	-1.46896	0.00161429
ENSOARG00020004044	ABCF3	1.04951	0.00122121			ENSOARG00020010775	UTP23	-0.969866	0.00161429
ENSOARG00020009946	PGS1	1.18655	0.00125689			ENSOARG00020005822	CRYZL1	-0.554316	0.00161429
ENSOARG00020021463	NOP14	1.16732	0.00129603			ENSOARG00020007663	ZFYVE9	-1.97504	0.001616
ENSOARG00020018654	CACTIN	1.26468	0.00131767			ENSOARG00020009495	PARPBP	-1.48398	0.00162867
ENSOARG00020014801	UFSP1	1.91546	0.00132276			ENSOARG00020021354	PPP2R5A	-0.671893	0.00162867
ENSOARG00020005750	CRELD2	1.13363	0.0013571			ENSOARG00020005504	CD96	-1.16959	0.00165583
ENSOARG00020024134	RHOH	1.09026	0.0013571			ENSOARG00020015274	ZBTB1	-0.919123	0.00174483
ENSOARG00020007719	MRTO4	0.904572	0.0013571			ENSOARG00020025534	OSBPL1A	-0.725811	0.001776
ENSOARG00020019131	GMPPB	0.825956	0.00137555			ENSOARG00020005548	ATP11B	-0.597043	0.00177818
ENSOARG00020021091	FGR	3.36307	0.00138178			ENSOARG00020019997	RBM3	-0.800125	0.0017788
ENSOARG00020024595	IDO1	3.76285	0.00138569			ENSOARG00020010945	TRPS1	-0.885841	0.00179556
ENSOARG00020015960	FPGS	1.29131	0.00138569			ENSOARG00020020658	DYNLT3	-0.926322	0.00182861
ENSOARG00020023542	TEPSIN	1.35288	0.00138687			ENSOARG00020018881	AIFM1	-0.866791	0.00182861
ENSOARG00020006386	B3GNT3	1.04625	0.00138687			ENSOARG00020012389	EIF5B	-1.00677	0.00184545
ENSOARG00020025035	F13A1	3.18369	0.0014254			ENSOARG00020003714	CDKN1B	-1.15918	0.00186938
ENSOARG00020026209	DHRS7B	1.03124	0.0014506			ENSOARG00020004998	COX20	-1.10552	0.00186938
ENSOARG00020011594	NAT10	0.991944	0.00148355			ENSOARG00020026368	SLC5A10	-0.99286	0.00186938
ENSOARG00020024467	MRM1	1.1802	0.00148735			ENSOARG00020006256	CCNI	-0.75958	0.00186938
ENSOARG00020008012	PITRM1	0.827496	0.00148806			ENSOARG00020009483	NDC80	-1.70194	0.00188146
ENSOARG00020009873	COLGALT1	1.48877	0.00153628			ENSOARG00020002424	SLC44A1	-0.738273	0.00188146
ENSOARG00020013103	ABCB8	1.37119	0.00154217			ENSOARG00020026291	NME3	-0.95711	0.00189101
ENSOARG00020012761	VARS1	0.994544	0.00155603			ENSOARG00020003011	VAMP5	-0.89504	0.00189248
ENSOARG00020003376	ZER1	0.828591	0.00157945			ENSOARG00020010461	IFT46	-0.92908	0.00191259
ENSOARG00020002738	TBRG4	0.825123	0.00157945			ENSOARG00020014450	KCTD9	-0.837784	0.00192993
ENSOARG00020009832	SLC8A1	3.35582	0.00160016			ENSOARG00020005306	SMC4	-0.970809	0.00192996
ENSOARG00020019113	TMEM229B	2.30101	0.00160016			ENSOARG00020013013	TVP23B	-0.959442	0.0019701
ENSOARG00020014035	UNC93B1	1.48088	0.00160016			ENSOARG00020003707	YBX1	-1.69473	0.00197557
ENSOARG00020012515	NUP62	1.44459	0.00160016			ENSOARG00020016188	RSBN1	-1.0784	0.00197557
ENSOARG00020010727	IFIH1	1.20394	0.00160016			ENSOARG00020010069	RPS5	-1.4237	0.0019873
ENSOARG00020008425	XBP1	1.12084	0.00160016			ENSOARG00020025785	RPL32	-1.87528	0.0020034
ENSOARG00020004110	EDC4	0.97966	0.00160016			ENSOARG00020020538	U2	-3.63846	0.00202326
ENSOARG00020015022	NOC2L	0.888143	0.00160016			ENSOARG00020003030	OSBPL8	-0.796834	0.00202676
ENSOARG00020003820	AP5S1	1.03032	0.00160868			ENSOARG00020021718	U2	-3.06818	0.00204702
ENSOARG00020002700	DPH2	1.20882	0.00161429			ENSOARG00020000274	PPIH	-1.35722	0.00206052
ENSOARG00020013430	TMEM259	1.12336	0.00161429			ENSOARG00020018507	ATP5MC2	-1.71891	0.00207091
ENSOARG00020016461	COPG1	0.97777	0.001616			ENSOARG00020016791	RPL18	-1.73021	0.00210774
ENSOARG00020010522	TSPAN17	0.801721	0.001616			ENSOARG00020006410	CNOT6L	-0.89117	0.00213496
ENSOARG00020024317	ITGAX	2.24599	0.00162317			ENSOARG00020023483	CEP57	-0.614632	0.00214796
ENSOARG00020008889	IFIT5	3.46572	0.00162668			ENSOARG00020011040	NUDT14	-1.33503	0.00215678
ENSOARG00020025563	MAP3K14	0.989701	0.0016279			ENSOARG00020002099	UBXN7	-0.728483	0.00215678
ENSOARG00020020240	NR2C2AP	0.769984	0.00165018			ENSOARG00020007870	TFDP2	-0.685627	0.00215678
ENSOARG00020019221	LRP10	1.06494	0.00165583			ENSOARG00020006201	RPL18A	-1.72345	0.00216374
ENSOARG00020021033	CARS1	1.41431	0.00165975			ENSOARG00020009220	MIR150	-2.68273	0.00218128
ENSOARG00020002283	CRAT	1.08319	0.00166986			ENSOARG00020024956	RPS16	-1.74559	0.00218128
ENSOARG00020021842	SLC3A2	0.81845	0.00171305			ENSOARG00020005966	MXD1	-1.4795	0.00218128
ENSOARG00020015467	CIITA	1.05003	0.0017235			ENSOARG00020011578	IMMP1L	-0.912264	0.00218128
ENSOARG00020006166	TNFRSF1A	1.21687	0.00173435			ENSOARG00020025879	RPL29	-1.1547	0.00219558
ENSOARG00020013481	RNASE4	3.46374	0.00177557			ENSOARG00020006940	ID2	-1.02878	0.00220085
ENSOARG00020000987	TTLL12	1.32303	0.00179556			ENSOARG00020005596	PHF20	-0.637869	0.00220085
ENSOARG00020025208	TADA3	0.928588	0.00179556			ENSOARG00020005238	CP	-1.1551	0.00221484
ENSOARG00020012664	HSPCA	1.11374	0.00186938			ENSOARG00020011256	SPOPL	-0.929572	0.00221484
ENSOARG00020020808	KAT5	0.803635	0.00187489			ENSOARG00020003974	WASL	-0.900792	0.00221493
ENSOARG00020015074	RHBDF2	1.08726	0.0018802			ENSOARG00020008845	ATP2B1	-0.873029	0.00221493
ENSOARG00020019124	ZBTB32	1.2061	0.00188146			ENSOARG00020013939	DCTN4	-0.724969	0.0022575
ENSOARG00020005645	SARS1	1.11297	0.00188146			ENSOARG00020002832	REL	-0.661315	0.00226764
ENSOARG00020003478	DDX56	0.957993	0.00188152			ENSOARG00020005629	NNT	-0.665115	0.00227687
ENSOARG00020014132	IFRD2	1.10798	0.0019318			ENSOARG00020019275	PTPN11	-0.836767	0.00229781
ENSOARG00020009148	SP110	1.06759	0.0019318			ENSOARG00020014689	RPLP1	-1.94431	0.00230164
ENSOARG00020015857	ZSWIM1	1.56369	0.00194788			ENSOARG00020007309	XRN1	-0.719271	0.00230164
ENSOARG00020006787	RSAD2	2.39012	0.0019701			ENSOARG00020012115	INAFM1	-2.03345	0.0023353
ENSOARG00020003581	RBCK1	0.855436	0.00199961			ENSOARG00020005393	MPHOSPH8	-0.865205	0.00241437
ENSOARG00020013047	CYB561A3	1.12096	0.0020034			ENSOARG00020010171	IL6ST	-0.974402	0.00246797
ENSOARG00020000826	ADGRE5	0.971559	0.00202326			ENSOARG00020004844	SPDYA	-1.2369	0.00248747
ENSOARG00020011832	PTBP1	0.754951	0.00202326			ENSOARG00020023380	SH2D1A	-1.19808	0.00253646
ENSOARG00020001735	HAX1	1.27673	0.00202621			ENSOARG00020014754	ABRAXAS1	-0.745757	0.00253646
ENSOARG00020024831	NLRC5	1.2055	0.00204171			ENSOARG00020001547	CIR1	-0.959866	0.00257078
ENSOARG00020016107	MON1A	1.03468	0.00204577			ENSOARG00020014869	BAG3	-0.850332	0.00257932
ENSOARG00020013776	SLC4A2	1.29414	0.00204702			ENSOARG00020013150	CLTC	-0.662374	0.0025799
ENSOARG00020000101	B4GALT3	0.977841	0.00210217			ENSOARG00020000881	ACP1	-0.716882	0.00258485
ENSOARG00020026472	DNAJA3	0.904461	0.00210217			ENSOARG00020021475	CLDND2	-2.63984	0.00258575
ENSOARG00020013121	MVD	1.3077	0.00211982			ENSOARG00020022872	CEP85L	-0.716131	0.00264613
ENSOARG00020008758	ENSA	0.962036	0.00216374			ENSOARG00020015578	YPEL3	-0.724688	0.00270505
ENSOARG00020001042	INTS3	1.30927	0.0021695			ENSOARG00020020413	DAPL1	-2.35537	0.00271822
ENSOARG00020026108	GPATCH4	0.80364	0.0021695			ENSOARG00020004972	ATP5PF	-1.55244	0.00271822
ENSOARG00020001513	DDX23	0.976448	0.00218678			ENSOARG00020007440	NBEAL1	-1.35566	0.00271822
ENSOARG00020004926	HSPBP1	0.754874	0.00219268			ENSOARG00020021807	C18orf21	-0.965592	0.00271822
ENSOARG00020020662	TMEM106A	1.31926	0.00219558			ENSOARG00020004430	PHTF2	-0.916235	0.00271822
ENSOARG00020008725	MCL1	0.998203	0.00219558			ENSOARG00020015970	CNIH4	-0.789274	0.00278196
ENSOARG00020012932	MEN1	0.8925	0.00220085			ENSOARG00020018521	ZNF362	-0.728343	0.00279127
ENSOARG00020010446	TRIM28	0.877535	0.00220085			ENSOARG00020007295	SH3BGRL3	-1.56954	0.00279805
ENSOARG00020014768	ATG101	1.41984	0.00221484			ENSOARG00020016094	SLC36A1	-0.885554	0.00279805
ENSOARG00020018675	ADAP1	1.34328	0.00221484			ENSOARG00020005220	ZMYM5	-0.61398	0.00279805
ENSOARG00020002805	DMAP1	0.783619	0.00221493			ENSOARG00020020036	RPS12	-2.15086	0.00280303
ENSOARG00020018378	ACOX3	0.775683	0.00221493			ENSOARG00020023915	TNFAIP3	-1.52612	0.00285513
ENSOARG00020021154	FKBP15	0.590077	0.0022627			ENSOARG00020015562	CIRBP	-0.852124	0.00285513
ENSOARG00020012750	CD163	4.25052	0.00229601			ENSOARG00020018692	HELLS	-0.979874	0.00287398
ENSOARG00020022133	TSR1	0.917301	0.00232275			ENSOARG00020018342	SRPX2	-2.55163	0.00295627
ENSOARG00020011051	DHX38	0.926733	0.00233217			ENSOARG00020012536	RPS18	-1.69745	0.00295627
ENSOARG00020014431	PPP5C	0.590534	0.00234884			ENSOARG00020024896	REEP3	-0.809025	0.00295627
ENSOARG00020023500	ZNF646	1.33899	0.00249114			ENSOARG00020023089	DBI	-1.51816	0.0030022
ENSOARG00020020066	AP2B1	0.780088	0.00249114			ENSOARG00020019693	TWSG1	-0.949371	0.00305483
ENSOARG00020016512	RRP12	1.09464	0.00250322			ENSOARG00020021137	SLC16A11	-1.67056	0.00305811
ENSOARG00020011690	ABHD8	1.16631	0.00253646			ENSOARG00020021579	RPL27A	-1.77449	0.00307726
ENSOARG00020026092	CYBC1	0.963612	0.00253646			ENSOARG00020009407	TBC1D4	-1.15034	0.00310492
ENSOARG00020005927	DYSF	4.34423	0.00257932			ENSOARG00020006561	MICOS10	-1.4458	0.00314017
ENSOARG00020020233	TAF6	0.682588	0.00258485			ENSOARG00020024307	DNAJC1	-1.00177	0.00314017
ENSOARG00020003862	ALG3	0.819206	0.00258575			ENSOARG00020021661	RASGEF1A	-0.880958	0.00314017
ENSOARG00020021054	AP5B1	1.27919	0.00260649			ENSOARG00020009396	HMGB1	-0.661729	0.00315424
ENSOARG00020008465	RBM14	0.945457	0.00264613			ENSOARG00020018025	SLC4A7	-0.964572	0.00317584
ENSOARG00020014881	POLR2E	1.00469	0.00273388			ENSOARG00020007860	TOP2A	-1.66479	0.0031794
ENSOARG00020024426	HSP90AB1	0.885651	0.00277701			ENSOARG00020012182	KBTBD3	-1.34465	0.0031794
ENSOARG00020012257	SERPING1	5.23591	0.00279805			ENSOARG00020025690	RAB2A	-0.675381	0.0031794
ENSOARG00020013831	HYAL2	1.75189	0.00279805			ENSOARG00020000845	FBXL12	-0.622919	0.0031794
ENSOARG00020024057	STAT5A	1.01185	0.00285329			ENSOARG00020018769	RPL14	-1.34038	0.0031848
ENSOARG00020021229	MTHFD1L	0.755546	0.00285329			ENSOARG00020023468	LYSMD3	-1.00698	0.00318747
ENSOARG00020017584	TMEM101	1.17595	0.00285513			ENSOARG00020006801	TSTD3	-1.2424	0.00321796
ENSOARG00020021756	LMNB2	1.52126	0.00287686			ENSOARG00020017081	CMC4	-1.15628	0.00328655
ENSOARG00020013513	ELAC2	1.07459	0.00289781			ENSOARG00020016464	RBM20	-1.45034	0.003297
ENSOARG00020005802	PDXK	1.95301	0.00292189			ENSOARG00020024464	TBCA	-1.19872	0.003297
ENSOARG00020019021	PRKAB1	0.631597	0.00296111			ENSOARG00020002438	CBLB	-1.16332	0.003297
ENSOARG00020002694	IL23A	1.14671	0.00298148			ENSOARG00020005592	SARNP	-0.957161	0.003297
ENSOARG00020026463	TRAP1	0.956228	0.0030022			ENSOARG00020021969	TMA16	-0.900675	0.003297
ENSOARG00020016141	DDX54	0.845724	0.0030022			ENSOARG00020023501	GNG2	-0.863575	0.003297
ENSOARG00020013783	DNPEP	0.847988	0.00301555			ENSOARG00020015967	EIF1AX	-0.932109	0.00330489
ENSOARG00020013193	WDR18	0.88108	0.00301627			ENSOARG00020016735	BGLAP	-1.77743	0.00341072
ENSOARG00020022369	QRICH1	0.622422	0.00305811			ENSOARG00020001049	FNIP1	-0.927531	0.00346247
ENSOARG00020004476	TLR4	1.91041	0.00314378			ENSOARG00020006302	RP9	-0.992356	0.00347059
ENSOARG00020023605	KAT8	0.559146	0.00314378			ENSOARG00020022558	RPA1	-0.855333	0.00347059
ENSOARG00020011980	RXRB	1.21795	0.00315513			ENSOARG00020023417	TENM1	-1.2692	0.00351036
ENSOARG00020013057	MSTO1	0.692509	0.00316984			ENSOARG00020007874	SPC24	-2.28233	0.00352663
ENSOARG00020011521	PLOD1	1.75897	0.0031794			ENSOARG00020000908	S100A13	-1.93164	0.00352663
ENSOARG00020011230	TRIM21	1.0519	0.00318747			ENSOARG00020022219	RPS19	-1.38136	0.00352663
ENSOARG00020009433	ATAD3A	1.01445	0.00318747			ENSOARG00020009584	C15orf61	-1.13661	0.00352663
ENSOARG00020010857	TIMM44	0.696864	0.00323886			ENSOARG00020018481	CCDC112	-1.04036	0.00352663
ENSOARG00020020833	DEDD2	1.05014	0.00328336			ENSOARG00020018352	PPP1R35	-0.98097	0.00352663
ENSOARG00020006576	DAGLB	0.87854	0.003297			ENSOARG00020003236	MARVELD2	-1.27607	0.0035268
ENSOARG00020012104	CLEC4A	3.16985	0.00330489			ENSOARG00020009032	PPP1R2	-0.635654	0.00357365
ENSOARG00020017185	PDE12	1.12813	0.00330489			ENSOARG00020001994	SASS6	-0.909692	0.00360365
ENSOARG00020023382	MORF4L2	1.06114	0.00330489			ENSOARG00020006628	PREX2	-0.745722	0.00361127
ENSOARG00020021031	DHX16	0.722873	0.00330489			ENSOARG00020006541	KLHL7	-0.797679	0.00371267
ENSOARG00020017617	ACSL5	0.658813	0.00330489			ENSOARG00020018478	UBTD2	-0.767009	0.00372961
ENSOARG00020008810	CHTF8	0.87157	0.00336062			ENSOARG00020018672	H3F3A	-1.28461	0.00374498
ENSOARG00020007961	PRPF3	0.620405	0.00346618			ENSOARG00020007794	EZH2	-0.922923	0.00375412
ENSOARG00020004942	SART3	0.634505	0.00349282			ENSOARG00020002145	GSK3B	-0.574771	0.00378431
ENSOARG00020020994	ZBTB48	0.752358	0.0034954			ENSOARG00020014855	SNRNP25	-0.820994	0.00382837
ENSOARG00020010913	Bst-2B	4.13007	0.00349734			ENSOARG00020016851	C1orf122	-0.820602	0.00382837
ENSOARG00020009915	SOCS3	2.94754	0.00349734			ENSOARG00020017904	USP15	-0.842594	0.00385132
ENSOARG00020021024	IFI6	2.41346	0.00352663			ENSOARG00020001867	STMP1	-1.20133	0.00389253
ENSOARG00020000111	HDLBP	1.03942	0.00352663			ENSOARG00020014320	EXOC6	-0.826822	0.00390304
ENSOARG00020023568	ZKSCAN7	1.02345	0.00352663			ENSOARG00020000930	GLCCI1	-0.797253	0.00390304
ENSOARG00020011305	TRPV2	0.876158	0.00352663			ENSOARG00020003427	CENPN	-1.18005	0.00392213
ENSOARG00020017357	ZBTB40	1.04653	0.0035268			ENSOARG00020017715	GIN1	-0.904683	0.00392487
ENSOARG00020017219	DNAH12	1.46155	0.00353319			ENSOARG00020014584	ENY2	-1.323	0.00392763
ENSOARG00020020178	GDI1	1.14851	0.00356351			ENSOARG00020011382	BRIP1	-1.58795	0.00393964
ENSOARG00020011743	RNF149	0.91343	0.00372277			ENSOARG00020017821	CALM2	-0.829534	0.00396758
ENSOARG00020001596	SHMT2	0.838132	0.00372559			ENSOARG00020021163	SLTM	-0.622807	0.00398155
ENSOARG00020022759	ARIH2	0.637372	0.00372559			ENSOARG00020022569	ADAM32	-1.86624	0.00398988
ENSOARG00020013298	PMEPA1	0.878808	0.00373393			ENSOARG00020015806	FXYD7	-2.26868	0.00399908
ENSOARG00020022819	NOC4L	1.2411	0.00385132			ENSOARG00020021894	ENOX2	-0.65187	0.00400318
ENSOARG00020010198	PSMD3	0.742253	0.00388197			ENSOARG00020002487	LYRM7	-1.84196	0.00401498
ENSOARG00020022129	TNIP2	0.831463	0.0038831			ENSOARG00020025684	CA8	-1.15393	0.00401498
ENSOARG00020025981	VCPIP1	0.924186	0.00392487			ENSOARG00020001052	SAMSN1	-1.11012	0.00401498
ENSOARG00020023687	TMEM185B	1.11772	0.00392833			ENSOARG00020020899	PFDN1	-1.05121	0.00401498
ENSOARG00020001933	STAT6	0.957332	0.00392833			ENSOARG00020016209	SMARCD3	-1.04928	0.00401498
ENSOARG00020015816	MAGIX	1.64356	0.00393393			ENSOARG00020000269	AGAP2	-0.950734	0.00401498
ENSOARG00020002792	PMPCA	0.785302	0.00393393			ENSOARG00020004864	ISCU	-0.941727	0.00401498
ENSOARG00020004389	SCARB1	0.958207	0.00399273			ENSOARG00020022826	MYSM1	-0.760919	0.00401498
ENSOARG00020002333	CD36	3.11232	0.00401498			ENSOARG00020025904	CCDC174	-0.598849	0.00401498
ENSOARG00020003712	TRIB3	1.7127	0.00401498			ENSOARG00020012764	RPS25	-1.61415	0.0040238
ENSOARG00020003711	TRIM5	1.6371	0.00401498			ENSOARG00020014314	ARL2	-0.90102	0.0040238
ENSOARG00020014013	SQSTM1	1.1182	0.00401498			ENSOARG00020018676	CENPW	-1.94906	0.00403864
ENSOARG00020024306	CRELD1	1.10436	0.00401498			ENSOARG00020016887	SMC6	-0.734368	0.00405154
ENSOARG00020008475	ABT1	1.02312	0.00401498			ENSOARG00020025515	RPS20	-1.84714	0.0041126
ENSOARG00020021843	CCT5	0.73987	0.00401498			ENSOARG00020002569	DHX36	-0.780595	0.00412406
ENSOARG00020008379	CCT7	0.715308	0.00401498			ENSOARG00020018336	RPL12	-1.46611	0.00417388
ENSOARG00020026299	NUBP2	0.895174	0.00402019			ENSOARG00020006407	CD9	-1.35414	0.00417388
ENSOARG00020004798	SIGMAR1	0.869516	0.0040238			ENSOARG00020002912	ISCA1	-0.736732	0.0042535
ENSOARG00020022353	TBL2	1.20234	0.00402942			ENSOARG00020025795	GGH	-0.890824	0.00434038
ENSOARG00020025189	SLC25A11	0.822529	0.00403864			ENSOARG00020007791	IGFBP4	-1.54731	0.00434219
ENSOARG00020004931	LPAR5	1.89744	0.00412406			ENSOARG00020025606	MIF	-1.38493	0.00443813
ENSOARG00020024577	RUSF1	0.798682	0.00412406			ENSOARG00020004769	ATP5F1C	-0.693862	0.00448471
ENSOARG00020018415	ELMO2	0.805936	0.00417388			ENSOARG00020007262	WIF1	-3.07723	0.00453002
ENSOARG00020001349	TMEM140	1.23651	0.00424793			ENSOARG00020003773	CKAP2	-1.49981	0.00453002
ENSOARG00020006102	EXTL3	0.606789	0.00424793			ENSOARG00020014144	CPD	-1.02878	0.00453002
ENSOARG00020023775	NAGLU	1.01881	0.00430725			ENSOARG00020014399	RBM18	-0.711014	0.00453002
ENSOARG00020005160	BCL3	1.89904	0.00433806			ENSOARG00020010196	NOB1	-1.39273	0.00453842
ENSOARG00020003653	POLR1A	0.93155	0.00438363			ENSOARG00020021935	UXT	-1.5092	0.00453936
ENSOARG00020004092	AP2M1	0.810601	0.00438363			ENSOARG00020015790	PIGP	-1.36667	0.00453936
ENSOARG00020024393	PELP1	0.668556	0.00439281			ENSOARG00020021193	RPLP0	-1.17062	0.00453936
ENSOARG00020014004	DPAGT1	0.789029	0.00440021			ENSOARG00020021096	CDC26	-1.31926	0.00459207
ENSOARG00020000168	PTCD3	0.851353	0.00445196			ENSOARG00020020799	CSKMT	-1.32036	0.00465411
ENSOARG00020025505	NFKB2	1.06108	0.00450365			ENSOARG00020006077	NET1	-0.757633	0.00466948
ENSOARG00020025962	CHCHD4	0.837312	0.00451526			ENSOARG00020020432	U2	-3.85325	0.00467015
ENSOARG00020022040	CFP	3.49259	0.00453002			ENSOARG00020008512	ADAM17	-1.03122	0.00467015
ENSOARG00020015481	SDS	3.1365	0.00453002			ENSOARG00020010031	SUB1	-0.966732	0.00467015
ENSOARG00020017830	PRMT5	1.19953	0.00453002			ENSOARG00020019439	ATP23	-0.999828	0.004672
ENSOARG00020020857	TMEM161A	0.890386	0.00453002			ENSOARG00020014781	VRK1	-0.910952	0.00471432
ENSOARG00020011946	KCNK5	0.88992	0.00453002			ENSOARG00020004308	UBA52	-1.31049	0.00472652
ENSOARG00020005071	RBM28	0.830041	0.00453002			ENSOARG00020020819	ZNF451	-0.597259	0.00473817
ENSOARG00020013629	QRICH2	1.79768	0.00453842			ENSOARG00020020914	TAF15	-0.840545	0.00473937
ENSOARG00020008764	COQ4	0.886864	0.00453842			ENSOARG00020007441	FBXL4	-0.670627	0.00473937
ENSOARG00020017221	CASP8	0.981883	0.00453936			ENSOARG00020003175	TMEM183A	-0.647942	0.00473937
ENSOARG00020017743	TMEM268	0.905332	0.00453936			ENSOARG00020014603	RGS10	-1.09788	0.00474574
ENSOARG00020016897	HDAC5	0.818909	0.00464144			ENSOARG00020000418	RFC4	-0.831767	0.00475132
ENSOARG00020025605	IL21R	0.911386	0.00465411			ENSOARG00020013544	DYNLRB1	-1.3849	0.0047687
ENSOARG00020009919	SLC46A3	0.999639	0.00467015			ENSOARG00020010738	VSIG10	-0.97886	0.00479272
ENSOARG00020021871	IPO9	0.964194	0.00467015			ENSOARG00020009970	OSER1	-0.786004	0.0048123
ENSOARG00020012485	GSDMD	0.751982	0.00467015			ENSOARG00020002497	AOPEP	-0.782619	0.00495821
ENSOARG00020019777	SRF	1.55093	0.004672			ENSOARG00020019203	RBPJ	-0.663095	0.00496822
ENSOARG00020008077	DENND6B	1.60515	0.00471432			ENSOARG00020023131	KLHL15	-0.774649	0.00498819
ENSOARG00020022591	PIGV	0.603559	0.00473937			ENSOARG00020000622	RMDN2	-0.895934	0.00501974
ENSOARG00020014111	TRIM26	1.47648	0.0047687			ENSOARG00020002345	PDK1	-0.974314	0.00509789
ENSOARG00020012925	STX11	1.13879	0.0047687			ENSOARG00020003127	CPSF6	-0.520776	0.00510007
ENSOARG00020019340	TTC4	0.67591	0.0047687			ENSOARG00020003616	SLC38A1	-0.705662	0.00510222
ENSOARG00020001158	FGD3	0.80447	0.00485658			ENSOARG00020003725	PANK2	-0.611463	0.00514687
ENSOARG00020016397	ZHX2	0.988277	0.00488141			ENSOARG00020020009	NPEPPS	-0.693891	0.00514959
ENSOARG00020009316	DRAM1	3.76124	0.00498819			ENSOARG00020001492	NUF2	-1.75493	0.00518679
ENSOARG00020008381	TRMT1	0.980562	0.00499771			ENSOARG00020014256	CARHSP1	-1.21081	0.0052018
ENSOARG00020022030	SART1	0.751454	0.00506539			ENSOARG00020004091	IDNK	-0.655247	0.00521316
ENSOARG00020001768	TDRD7	1.04534	0.00507715			ENSOARG00020023606	RPL9	-1.204	0.00524072
ENSOARG00020003531	CNP	1.04624	0.00510007			ENSOARG00020013109	CDH12	-2.47743	0.00525161
ENSOARG00020017486	ARMCX2	1.62113	0.00517706			ENSOARG00020025015	ThymB4X	-1.97187	0.00525161
ENSOARG00020015909	MGAT1	1.29053	0.00521316			ENSOARG00020009182	PCBD2	-1.16452	0.00526497
ENSOARG00020003180	ZNF276	0.919411	0.00521485			ENSOARG00020002148	ING3	-0.751709	0.00527317
ENSOARG00020005923	TAGAP	0.877459	0.00523998			ENSOARG00020005054	CIBAR1	-0.664177	0.00527317
ENSOARG00020022290	POLR1C	0.424788	0.00524072			ENSOARG00020008768	MICOS13	-1.63852	0.00530459
ENSOARG00020021844	HNRNPF	0.86654	0.00526878			ENSOARG00020020522	U2	-3.60398	0.00530944
ENSOARG00020013385	DAXX	1.15485	0.00527317			ENSOARG00020020671	BAG4	-1.26483	0.00535374
ENSOARG00020008782	PPIP5K1	0.898511	0.00527317			ENSOARG00020020513	U2	-3.32812	0.00537768
ENSOARG00020022503	RNF4	0.599739	0.00527317			ENSOARG00020020971	TMPRSS12	-1.66074	0.00552975
ENSOARG00020000971	LRRC41	0.78403	0.0054501			ENSOARG00020013597	FAM91A1	-0.552407	0.00552975
ENSOARG00020010726	ACP2	2.00371	0.00546202			ENSOARG00020007318	ESYT2	-0.642508	0.00556517
ENSOARG00020007985	CD274	1.80244	0.00556914			ENSOARG00020014701	RPS25	-2.29666	0.00563129
ENSOARG00020001752	POLR1B	0.659991	0.00559024			ENSOARG00020015586	FAM133B	-1.00532	0.00563282
ENSOARG00020024046	AMFR	0.719651	0.00559882			ENSOARG00020015169	ZBTB25	-0.914882	0.00563282
ENSOARG00020018542	USP21	0.913803	0.00562607			ENSOARG00020022934	ANKRD13A	-0.623671	0.00563282
ENSOARG00020010837	TRIM47	1.96843	0.00562948			ENSOARG00020022577	TBC1D8B	-1.80079	0.0056492
ENSOARG00020025271	LZTFL1	0.942472	0.00562948			ENSOARG00020001061	TRA2B	-0.592147	0.0056492
ENSOARG00020021366	CCDC71	0.775474	0.00563094			ENSOARG00020003844	CKS2	-1.76694	0.00567494
ENSOARG00020004786	FOXS1	3.08656	0.00563129			ENSOARG00020025420	IGFBP2	-1.71974	0.00567494
ENSOARG00020011537	SLC7A5	1.28814	0.00563282			ENSOARG00020020380	KARS1	-0.759435	0.00567494
ENSOARG00020000138	MMACHC	1.1438	0.00563282			ENSOARG00020025882	RIOK3	-0.659097	0.00567494
ENSOARG00020026479	UBALD1	1.07645	0.00563282			ENSOARG00020016893	MBD2	-0.624227	0.00567494
ENSOARG00020006160	SLC25A19	0.855614	0.00563282			ENSOARG00020002918	TM7SF3	-0.567277	0.00567494
ENSOARG00020004916	SPTLC2	0.682001	0.00563282			ENSOARG00020010462	RTF1	-0.945322	0.0057422
ENSOARG00020003309	HS3ST1	2.56648	0.00567494			ENSOARG00020005843	RPS21	-2.0544	0.00576346
ENSOARG00020022415	HCFC1	0.906304	0.00567494			ENSOARG00020004173	SLC30A6	-1.01802	0.00576346
ENSOARG00020004775	ADPGK	0.831364	0.00567494			ENSOARG00020003084	FANCL	-0.84707	0.00576346
ENSOARG00020012560	CLP1	0.711304	0.00567494			ENSOARG00020004920	KCNK12	-2.23953	0.0057989
ENSOARG00020007247	SRPRA	0.575804	0.0057114			ENSOARG00020017391	PDCD5	-1.3078	0.0057989
ENSOARG00020004787	ARFGAP1	0.983311	0.0057989			ENSOARG00020006560	CRYBG2	-1.26202	0.00580405
ENSOARG00020013125	ZFYVE19	0.809034	0.0057989			ENSOARG00020020709	ATG10	-0.963984	0.00580405
ENSOARG00020019647	GTF2F1	0.644832	0.00580405			ENSOARG00020014681	CALM2	-0.947221	0.00580405
ENSOARG00020018066	NCOA5	0.54941	0.00580405			ENSOARG00020002348	ALCAM	-0.819571	0.00580405
ENSOARG00020014859	ABHD16A	0.547126	0.00582753			ENSOARG00020015087	BCL11B	-0.627225	0.00581346
ENSOARG00020011510	SDF4	0.734019	0.00585573			ENSOARG00020001055	NIT2	-0.584544	0.00582976
ENSOARG00020012202	PDE6B	1.29764	0.00591847			ENSOARG00020000996	UQCRH	-1.46214	0.00585573
ENSOARG00020015255	CMTR2	2.53135	0.00593549			ENSOARG00020019892	LAMTOR4	-0.911657	0.00585573
ENSOARG00020007651	LDLR	1.78125	0.00603594			ENSOARG00020016957	TMEM219	-0.769311	0.00585573
ENSOARG00020002883	ANKRD52	1.19195	0.00615662			ENSOARG00020000240	GABARAPL1	-0.766214	0.00585573
ENSOARG00020005850	SLC2A8	0.895346	0.00617206			ENSOARG00020020261	GABARAPL2	-0.934261	0.00586585
ENSOARG00020011735	SLC49A3	3.25383	0.00624534			ENSOARG00020005083	CDK2	-0.955866	0.00588145
ENSOARG00020021839	MON1B	1.25213	0.00624534			ENSOARG00020002550	CADPS2	-1.88138	0.00588163
ENSOARG00020022904	RPS6KA1	0.784962	0.00625719			ENSOARG00020004895	GATA3	-1.00914	0.006001
ENSOARG00020009993	DENND2D	0.629216	0.00626206			ENSOARG00020011539	DNAJC24	-0.81942	0.006001
ENSOARG00020005934	RELB	1.15214	0.006304			ENSOARG00020000667	PTGER1	-2.16021	0.00601295
ENSOARG00020009995	STRN4	1.13885	0.006304			ENSOARG00020005775	DNAJC19	-1.00229	0.00603234
ENSOARG00020022691	TRIM25	0.922777	0.006304			ENSOARG00020018651	MPP5	-0.840838	0.00603396
ENSOARG00020014804	CHORDC1	0.91924	0.006304			ENSOARG00020005921	PIK3C2A	-1.86538	0.00604296
ENSOARG00020004339	PSKH1	0.958883	0.00633984			ENSOARG00020003476	RPL8	-1.13747	0.00616163
ENSOARG00020020869	ERAL1	0.763761	0.00643447			ENSOARG00020004114	U1	-3.07661	0.00619001
ENSOARG00020021460	NFE2L1	0.968954	0.00657515			ENSOARG00020003960	ZNF787	-1.61581	0.0062134
ENSOARG00020021465	THOP1	1.34368	0.00661507			ENSOARG00020002417	CKS1B	-1.42266	0.00624534
ENSOARG00020012502	CLEC6A	4.5546	0.00672489			ENSOARG00020011316	POLR2L	-1.32163	0.00625319
ENSOARG00020021723	USP19	0.777568	0.0067543			ENSOARG00020021080	CAMK4	-0.859612	0.00625319
ENSOARG00020014199	CCDC22	0.56564	0.0067543			ENSOARG00020016955	YY1	-0.691088	0.00625319
ENSOARG00020017499	NFE2	3.85859	0.00684234			ENSOARG00020024196	TMA7	-1.97804	0.006304
ENSOARG00020021926	HPS1	0.938944	0.00684234			ENSOARG00020004493	MZT2B	-1.07994	0.006304
ENSOARG00020010985	HK3	1.17462	0.00684938			ENSOARG00020018034	MGAT5	-0.808718	0.006304
ENSOARG00020012133	DHODH	0.8258	0.00684938			ENSOARG00020000319	NDUFA6	-1.28135	0.00631763
ENSOARG00020003611	CMYA5	1.74447	0.00699136			ENSOARG00020024486	LCORL	-0.890365	0.0063855
ENSOARG00020024059	ATRIP	0.691768	0.00700574			ENSOARG00020003579	RPS25	-2.57902	0.00643791
ENSOARG00020011952	SRP68	0.662239	0.00700574			ENSOARG00020012922	TDG	-0.78385	0.00655262
ENSOARG00020011813	BANP	0.916697	0.00700702			ENSOARG00020011999	COQ10B	-0.600689	0.00655262
ENSOARG00020023152	PUS1	0.773406	0.00705895			ENSOARG00020024427	GRPEL2	-0.542203	0.00656603
ENSOARG00020003352	UPF1	0.887432	0.00706273			ENSOARG00020025151	SPCS3	-0.870589	0.00659331
ENSOARG00020016260	ACTR1B	0.873181	0.00709801			ENSOARG00020024597	JMJD1C	-0.740603	0.00670384
ENSOARG00020022737	NSUN5	1.20529	0.00710587			ENSOARG00020014930	DAB2IP	-2.14327	0.0067543
ENSOARG00020012223	CANT1	1.13882	0.00710587			ENSOARG00020004502	PHOSPHO2	-1.14389	0.0067543
ENSOARG00020024664	POLL	0.892839	0.00712698			ENSOARG00020004782	CPEB2	-0.96747	0.0067543
ENSOARG00020015800	SAMD9	2.04681	0.00713594			ENSOARG00020024945	NSF	-0.464395	0.00683254
ENSOARG00020015632	BYSL	0.937335	0.00713594			ENSOARG00020019809	CPEB4	-0.728163	0.00683856
ENSOARG00020020234	CCAR2	0.731741	0.00713594			ENSOARG00020023714	C11orf49	-1.15289	0.00684234
ENSOARG00020020947	ARMC6	1.39299	0.00716408			ENSOARG00020011437	AIG1	-0.963466	0.00684234
ENSOARG00020025382	HPS6	1.0493	0.00717689			ENSOARG00020000715	RSRC1	-0.80435	0.00684234
ENSOARG00020015202	NUP160	0.668273	0.00717689			ENSOARG00020006676	OFD1	-0.680336	0.00684234
ENSOARG00020012020	TBC1D17	0.901132	0.00724285			ENSOARG00020024599	ATRNL1	-2.50227	0.00684938
ENSOARG00020012152	SLC39A7	0.786416	0.00727401			ENSOARG00020000120	SDHAF3	-1.31687	0.00684938
ENSOARG00020008113	UBAP1	0.652603	0.00735838			ENSOARG00020019996	NR3C1	-0.601615	0.00684938
ENSOARG00020018561	LIG3	0.676054	0.00736763			ENSOARG00020023289	IKZF2	-0.918336	0.00687622
ENSOARG00020001665	MRI1	1.02313	0.00741225			ENSOARG00020006623	CRYBA4	-2.32714	0.00688514
ENSOARG00020023387	LETM1	1.07441	0.00741849			ENSOARG00020005595	ATP5PO	-1.13805	0.00696927
ENSOARG00020024220	FGD2	1.71989	0.00743342			ENSOARG00020012194	MRCL3	-0.96897	0.00700574
ENSOARG00020008859	UTP4	0.678248	0.00743342			ENSOARG00020014722	C16orf72	-0.909525	0.00700574
ENSOARG00020022197	YIPF3	0.60351	0.00745094			ENSOARG00020021787	RRM2B	-0.582499	0.00708549
ENSOARG00020009009	SQOR	0.765146	0.00745744			ENSOARG00020009369	TET1	-1.12643	0.00709801
ENSOARG00020004538	SLC12A4	0.943914	0.00748679			ENSOARG00020018009	APPL1	-0.891592	0.00716408
ENSOARG00020025408	TAF4B	0.77373	0.00750512			ENSOARG00020002018	LSM8	-1.15578	0.00717033
ENSOARG00020015024	RBM19	0.79636	0.00753737			ENSOARG00020021507	IL17RB	-1.13673	0.00717689
ENSOARG00020010917	CDC34	0.908039	0.00755421			ENSOARG00020006761	GTF2F2	-0.751251	0.0071883
ENSOARG00020008736	POLD2	0.619749	0.00760793			ENSOARG00020016727	TSPAN5	-0.470984	0.0072098
ENSOARG00020014293	HINFP	0.663684	0.00763545			ENSOARG00020015043	TBRG1	-0.50435	0.00725059
ENSOARG00020006383	DLGAP4	0.645954	0.00781405			ENSOARG00020006603	YAF2	-0.776677	0.00731447
ENSOARG00020011582	HLA-DOA	1.1085	0.00787429			ENSOARG00020008824	DDX46	-0.792353	0.0073494
ENSOARG00020006915	TMED1	0.761473	0.00787726			ENSOARG00020024021	IL1RAP	-0.890772	0.00735838
ENSOARG00020015499	SF3B3	0.552398	0.00787726			ENSOARG00020008243	FOSB	-3.43225	0.00742657
ENSOARG00020025689	FASN	1.13779	0.00796276			ENSOARG00020025987	SGK3	-0.614046	0.00743386
ENSOARG00020016252	HSPA9	0.849926	0.00796276			ENSOARG00020025849	ITGB3BP	-0.851209	0.00743774
ENSOARG00020026200	PDCD2	0.720356	0.00796276			ENSOARG00020004914	ITFG1	-0.527912	0.00743774
ENSOARG00020005964	RRP1	0.632488	0.00796599			ENSOARG00020017190	RPL36A	-1.87398	0.00745094
ENSOARG00020001266	SLC39A1	1.5005	0.0079684			ENSOARG00020007855	KIRREL3	-1.27047	0.00745094
ENSOARG00020010419	TOLLIP	0.906863	0.00802374			ENSOARG00020005490	TMEM247	-1.58599	0.00745817
ENSOARG00020011438	CLK2	0.743757	0.00802657			ENSOARG00020006417	NUFIP1	-0.719828	0.00748679
ENSOARG00020005837	PIM3	1.75838	0.00809846			ENSOARG00020015673	ARID4B	-0.55841	0.00748679
ENSOARG00020026080	SNAP29	0.92533	0.00813441			ENSOARG00020022909	NOL7	-0.809141	0.00755836
ENSOARG00020024225	POLR3E	0.755677	0.00813441			ENSOARG00020013905	COA5	-1.19162	0.0076489
ENSOARG00020021281	LONP1	0.699455	0.00813441			ENSOARG00020017236	POLI	-0.670901	0.0076489
ENSOARG00020003260	PCED1B	1.37984	0.008357			ENSOARG00020005287	TMEM167B	-0.961318	0.00766602
ENSOARG00020025710	TAMM41	0.870892	0.00837635			ENSOARG00020016123	FAU	-1.80063	0.00768999
ENSOARG00020007405	TRIM38	0.811906	0.00837635			ENSOARG00020025240	AGA	-0.601006	0.00768999
ENSOARG00020004232	PTK2	0.792957	0.00837635			ENSOARG00020001205	GNG5	-1.49686	0.0076955
ENSOARG00020021483	NXF1	0.697945	0.00837635			ENSOARG00020010785	MTF2	-0.47999	0.00779939
ENSOARG00020009659	PDIA3	0.691777	0.00837635			ENSOARG00020002778	KIAA1841	-1.2751	0.00780436
ENSOARG00020010495	MFAP1	0.975483	0.00839054			ENSOARG00020003003	MPC2	-1.18853	0.00781387
ENSOARG00020009931	CALR	0.691394	0.00840315			ENSOARG00020010360	NSMCE2	-0.643482	0.00781405
ENSOARG00020021832	C11orf68	0.893456	0.00845466			ENSOARG00020018272	VTI1A	-0.555556	0.00786583
ENSOARG00020003144	NUDT17	0.646199	0.00845466			ENSOARG00020021260	POLR2G	-0.997175	0.00787726
ENSOARG00020001505	IL1RN	3.7657	0.0084549			ENSOARG00020026121	MPC1	-0.756037	0.00787726
ENSOARG00020009796	PUF60	0.720422	0.00854769			ENSOARG00020006426	ESCO1	-0.675485	0.00796276
ENSOARG00020005732	ALG12	1.04506	0.00861895			ENSOARG00020008402	STMN1	-1.19703	0.00796599
ENSOARG00020019251	DOHH	0.789765	0.00865081			ENSOARG00020004624	C14H16orf87	-0.934208	0.00802374
ENSOARG00020001190	BICD2	0.848951	0.00873686			ENSOARG00020015528	CCNK	-0.911399	0.00803114
ENSOARG00020015129	RFX5	0.74332	0.00876121			ENSOARG00020007807	NME7	-0.666164	0.00803114
ENSOARG00020018735	SLC35A2	0.665176	0.00876333			ENSOARG00020021160	WASF2	-0.663912	0.00809846
ENSOARG00020005374	APMAP	0.702081	0.00878265			ENSOARG00020007510	M6PR	-0.850658	0.00810799
ENSOARG00020021282	CLUH	1.03597	0.00881337			ENSOARG00020002423	RPL7A	-1.02996	0.00813441
ENSOARG00020012422	AGRN	2.77982	0.00881652			ENSOARG00020019212	KIAA1328	-0.755721	0.00813441
ENSOARG00020012742	TCOF1	0.704462	0.00881652			ENSOARG00020014985	INPP5F	-0.817173	0.00818288
ENSOARG00020024616	ZNF827	0.478567	0.00883553			ENSOARG00020018771	TRMT11	-0.586201	0.00818288
ENSOARG00020001394	PHGDH	1.0595	0.00883958			ENSOARG00020006345	H2AC6	-1.81839	0.00824774
ENSOARG00020022720	SERPINF2	1.13569	0.00886289			ENSOARG00020004233	MRPL33	-1.27253	0.00834452
ENSOARG00020017483	CLSTN1	0.662157	0.00887345			ENSOARG00020014821	CBL	-0.621659	0.0083686
ENSOARG00020005829	ZNF79	0.791709	0.00894594			ENSOARG00020005659	SNRPG	-1.30288	0.00837635
ENSOARG00020013205	LRRC59	0.860198	0.00894803			ENSOARG00020017983	ABHD18	-0.946268	0.00837635
ENSOARG00020020574	TAZ	0.972617	0.00896523			ENSOARG00020023283	SUMO1	-0.865167	0.00837635
ENSOARG00020006218	TCP1	0.508336	0.00910293			ENSOARG00020015664	CREB1	-0.832405	0.00837635
ENSOARG00020003141	SPOUT1	0.95257	0.0091077			ENSOARG00020025166	PMAIP1	-0.655116	0.00837635
ENSOARG00020000510	P4HA2	0.806816	0.00913358			ENSOARG00020012571	PPP2R5E	-0.463129	0.00837635
ENSOARG00020013844	DDAH2	1.41831	0.00913885			ENSOARG00020002691	H2AFJ	-1.12283	0.00840315
ENSOARG00020005778	SPART	1.30068	0.00913885			ENSOARG00020020214	MRPL41	-0.926106	0.00840315
ENSOARG00020026143	E4F1	1.00148	0.00920828			ENSOARG00020011550	TMEM160	-1.28889	0.00849203
ENSOARG00020005219	RAB19	0.955674	0.00920828			ENSOARG00020002077	ZNF367	-1.34097	0.00852035
ENSOARG00020025852	ALAS1	0.618882	0.00921286			ENSOARG00020008995	EIF2AK4	-0.74936	0.00861895
ENSOARG00020007884	AEN	2.63243	0.00923699			ENSOARG00020025537	LUZP2	-2.33853	0.00865033
ENSOARG00020012929	ARL11	2.83345	0.00927763			ENSOARG00020011184	RAD18	-0.614612	0.00865081
ENSOARG00020023554	BCKDK	0.963767	0.00927763			ENSOARG00020008088	RPRD2	-0.531285	0.00865081
ENSOARG00020006278	ADRM1	0.44933	0.00927763			ENSOARG00020019577	AVPI1	-1.34964	0.00866632
ENSOARG00020000455	NFE2L3	0.824776	0.00928206			ENSOARG00020011605	KLF13	-0.974709	0.0087024
ENSOARG00020024212	CCDC51	1.05998	0.00931688			ENSOARG00020009730	SYF2	-0.850953	0.00872204
ENSOARG00020001433	SLC5A6	1.22706	0.00935775			ENSOARG00020020473	U2	-3.09319	0.00876094
ENSOARG00020016053	CDK9	0.742224	0.00935775			ENSOARG00020009205	RPS11	-1.35407	0.00876094
ENSOARG00020016520	AXL	4.24443	0.00940416			ENSOARG00020008794	CD3G	-1.12352	0.00876094
ENSOARG00020007078	ECSIT	0.627169	0.00940416			ENSOARG00020021556	NDEL1	-0.525832	0.00876121
ENSOARG00020015479	PTPRJ	0.693385	0.00951154			ENSOARG00020018081	TMEM41B	-0.662927	0.00878867
ENSOARG00020025144	YWHAH	0.918617	0.00951862			ENSOARG00020005649	RGCC	-0.837661	0.00881652
ENSOARG00020012626	WDR46	0.851555	0.00951862			ENSOARG00020009891	SEC22A	-0.743155	0.00883553
ENSOARG00020006269	TMEM94	0.894975	0.0096007			ENSOARG00020016753	MANEAL	-1.76839	0.00883958
ENSOARG00020017586	SEC61A1	0.856656	0.0096007			ENSOARG00020018908	NKAPD1	-0.830511	0.00889257
ENSOARG00020020119	TBC1D10B	0.929936	0.00962854			ENSOARG00020006950	LSM5	-1.25186	0.00889643
ENSOARG00020003709	MYBPH	4.16504	0.00964275			ENSOARG00020014169	MYO1D	-1.52113	0.00890781
ENSOARG00020021781	ABCC10	1.06229	0.00969663			ENSOARG00020022346	SLC24A2	-2.15726	0.0089124
ENSOARG00020003374	TNFSF13B	2.01979	0.00973536			ENSOARG00020003385	ESRRB	-1.53072	0.00892224
ENSOARG00020006356	MFSD13A	1.0713	0.00974428			ENSOARG00020012426	CHMP4B	-0.75084	0.00892224
ENSOARG00020024109	PAAF1	0.636343	0.00983433			ENSOARG00020004558	COX6B2	-2.58191	0.00894594
ENSOARG00020011302	GIMAP2	0.908187	0.00983862			ENSOARG00020023630	BARD1	-1.16008	0.00913885
ENSOARG00020009703	IRF8	1.37534	0.00985728			ENSOARG00020004341	MYL6	-1.30016	0.00914697
ENSOARG00020011699	SNRPA	0.634491	0.00986027			ENSOARG00020007497	RNLS	-1.18199	0.00916234
ENSOARG00020013042	IRF2	0.562912	0.00986027			ENSOARG00020000203	TBL1XR1	-0.639058	0.00921286
ENSOARG00020001781	RUBCN	1.0561	0.00989172			ENSOARG00020021458	RPL10	-0.586881	0.00921789
ENSOARG00020023279	USP5	0.922871	0.00991399			ENSOARG00020014315	MAP3K15	-0.524494	0.00921789
ENSOARG00020024131	LRWD1	0.644135	0.0099158			ENSOARG00020001812	FNBP1	-0.6683	0.0092276
ENSOARG00020013935	P2RX4	0.806069	0.00992752			ENSOARG00020022063	KIF4A	-1.53891	0.00933815
ENSOARG00020017722	MMS19	0.681106	0.00998898			ENSOARG00020024287	NCAPG	-1.37995	0.00935775
ENSOARG00020016040	SIGIRR	0.794652	0.0100355			ENSOARG00020015060	TTC39B	-0.960716	0.00937114
ENSOARG00020025574	SMARCB1	0.70593	0.0100628			ENSOARG00020003282	MAF	-0.87803	0.00940416
ENSOARG00020024753	COG7	0.568318	0.0100653			ENSOARG00020016240	AMMECR1	-0.675427	0.00940416
ENSOARG00020015313	TMEM109	0.854036	0.0100875			ENSOARG00020020454	RPL36AL	-1.31097	0.00946582
ENSOARG00020014390	SERTAD1	0.931885	0.0100915			ENSOARG00020020778	ARAP2	-0.711589	0.00951154
ENSOARG00020014806	ERAP2	0.481333	0.0101108			ENSOARG00020007055	FAM172A	-0.767008	0.00951862
ENSOARG00020012245	WDR75	0.578845	0.0101223			ENSOARG00020021124	UQCRQ	-1.48497	0.00958299
ENSOARG00020022087	SPPL2B	0.796322	0.0101449			ENSOARG00020003945	CDKN2C	-1.20257	0.0096007
ENSOARG00020016643	TCN1	3.13076	0.010197			ENSOARG00020013584	MAP1LC3A	-0.813438	0.0096007
ENSOARG00020020452	LAT2	1.37409	0.010197			ENSOARG00020022520	MLLT3	-0.695217	0.0096007
ENSOARG00020004577	RIOX2	0.702965	0.010197			ENSOARG00020024761	FAM214A	-0.676331	0.0096007
ENSOARG00020010665	ITPRIP	1.0752	0.0102182			ENSOARG00020012406	BCAP29	-0.888541	0.00964969
ENSOARG00020012508	ABCA6	4.2353	0.0102309			ENSOARG00020003333	MOCS2	-1.13703	0.00965866
ENSOARG00020010601	AP2A2	0.834207	0.0102313			ENSOARG00020013893	SERPINE3	-0.866969	0.00965866
ENSOARG00020004963	GSAP	0.696356	0.0102313			ENSOARG00020003032	SPPL2A	-0.670499	0.00968321
ENSOARG00020025355	LARS2	0.746277	0.0102995			ENSOARG00020017340	HSPB11	-1.01499	0.00972985
ENSOARG00020024343	RANGAP1	1.2246	0.010352			ENSOARG00020016678	SLAMF1	-0.571042	0.00972985
ENSOARG00020009693	TTI1	1.15191	0.0103676			ENSOARG00020006768	CDC40	-0.868774	0.00986027
ENSOARG00020023290	MSR1	2.7076	0.0104235			ENSOARG00020011479	SLC25A3	-0.496964	0.00986027
ENSOARG00020013824	SCFD2	0.654556	0.0104235			ENSOARG00020008172	ATP5MD	-1.57181	0.00991399
ENSOARG00020015483	MIDN	1.27298	0.0104247			ENSOARG00020006339	RELN	-1.14766	0.00991399
ENSOARG00020010928	LPIN2	0.460437	0.0104363			ENSOARG00020026130	NTRK1	-2.23795	0.00997196
ENSOARG00020010690	NUGGC	1.4823	0.0105696			ENSOARG00020005423	BRAF	-0.804242	0.00997196
ENSOARG00020016066	C19orf44	0.808216	0.0105696			ENSOARG00020003792	VPS36	-0.789465	0.0099753
ENSOARG00020022671	GNL1	0.736934	0.0106061			ENSOARG00020009690	TCEA2	-0.863453	0.0100262
ENSOARG00020003607	ADRA1D	1.46561	0.0106099			ENSOARG00020012070	VAMP4	-0.531681	0.0100355
ENSOARG00020001754	DENND5B	1.15663	0.0106174			ENSOARG00020010316	MAP1LC3B	-0.880696	0.0101223
ENSOARG00020011449	ACOD1	4.32236	0.0106732			ENSOARG00020015635	OXR1	-0.412366	0.0102863
ENSOARG00020005939	KYNU	2.44261	0.0106732			ENSOARG00020018431	UQCC2	-1.44602	0.010324
ENSOARG00020009332	TPP1	1.13726	0.0106732			ENSOARG00020008993	NEDD8	-1.18354	0.010324
ENSOARG00020023205	ULK1	0.998369	0.0106732			ENSOARG00020021181	FBXO9	-0.461352	0.010324
ENSOARG00020011513	SMPD1	0.702306	0.0106732			ENSOARG00020001026	LEKR1	-1.26168	0.010352
ENSOARG00020025265	INTS4	0.519926	0.0106732			ENSOARG00020019961	KATNA1	-0.54387	0.0103624
ENSOARG00020019810	TRAFD1	0.666332	0.0106923			ENSOARG00020002208	TOMM5	-1.13829	0.0103676
ENSOARG00020023851	SARM1	0.770307	0.0107135			ENSOARG00020018738	S100A11	-1.40415	0.0104206
ENSOARG00020025368	MTMR14	0.612976	0.0107135			ENSOARG00020024245	OSBPL10	-0.691576	0.0104312
ENSOARG00020009909	ZNF862	0.849011	0.0107325			ENSOARG00020002756	TMSB10	-1.49977	0.0104363
ENSOARG00020016492	OAF	2.16189	0.0107568			ENSOARG00020024247	NEB	-1.05323	0.0104363
ENSOARG00020026127	TRAF7	0.727018	0.0107981			ENSOARG00020009073	SLC35D1	-0.889216	0.0105696
ENSOARG00020007597	GNS	0.881547	0.01081			ENSOARG00020006830	SIRT1	-0.61313	0.0105696
ENSOARG00020017915	SLC25A38	0.6195	0.0108153			ENSOARG00020010130	ALKBH6	-0.813511	0.0106061
ENSOARG00020000213	PLEK	1.94422	0.0108462			ENSOARG00020012695	HMMR	-1.5294	0.0106732
ENSOARG00020001236	TMEM214	0.793874	0.0108462			ENSOARG00020009295	SLC25A16	-0.550619	0.0106923
ENSOARG00020014237	NFYA	0.823906	0.0108779			ENSOARG00020010425	DIPK1A	-0.683103	0.0107135
ENSOARG00020003980	LRRK1	1.32677	0.0109419			ENSOARG00020020008	AP5M1	-0.661589	0.0107135
ENSOARG00020003539	SLC9A3R1	0.988384	0.0109419			ENSOARG00020022256	CLYBL	-0.773181	0.01081
ENSOARG00020026031	EIF3C	0.575388	0.0109419			ENSOARG00020009523	HIGD2A	-1.24532	0.0108462
ENSOARG00020020912	NCOA1	0.614366	0.0110292			ENSOARG00020026005	RPL38	-1.70419	0.0108774
ENSOARG00020008163	RNF25	0.553215	0.0110527			ENSOARG00020007563	MMS22L	-0.717076	0.0108779
ENSOARG00020015194	MPEG1	2.28404	0.0111048			ENSOARG00020018002	TMEM220	-0.703756	0.0108779
ENSOARG00020007322	MFSD5	0.884284	0.0111371			ENSOARG00020014389	SH3KBP1	-0.449655	0.0108779
ENSOARG00020000598	DNAJC13	0.486801	0.0111371			ENSOARG00020017183	KTN1	-0.758659	0.0109321
ENSOARG00020006962	C19orf38	2.23713	0.0111395			ENSOARG00020015029	TSPEAR	-2.10641	0.0109328
ENSOARG00020010131	LRRC61	1.03028	0.0111497			ENSOARG00020009539	YBEY	-0.77601	0.0109419
ENSOARG00020025985	TOP3B	1.01219	0.0111779			ENSOARG00020015473	SPA17	-1.53288	0.0109496
ENSOARG00020004618	ANKRD10	0.57478	0.0111779			ENSOARG00020021915	GALNT1	-0.501746	0.0109821
ENSOARG00020006533	EMSY	0.576331	0.0111995			ENSOARG00020004393	GLIPR2	-1.02498	0.0110081
ENSOARG00020006553	QTRT1	0.781917	0.0112678			ENSOARG00020021478	RABAC1	-0.945163	0.0110903
ENSOARG00020021499	MID1IP1	1.78044	0.011274			ENSOARG00020020611	RBM27	-0.883396	0.0110903
ENSOARG00020016237	POLD1	0.70501	0.011274			ENSOARG00020024683	GMFG	-0.979549	0.0111371
ENSOARG00020018334	SPSB1	1.72875	0.0112769			ENSOARG00020006701	LGALS1	-1.36645	0.011149
ENSOARG00020002270	SLC2A6	2.23307	0.0113619			ENSOARG00020012542	TMEM65	-1.10692	0.011168
ENSOARG00020023853	PRKCD	1.30591	0.011373			ENSOARG00020024901	CENPM	-1.52935	0.0111738
ENSOARG00020020678	RELA	0.794547	0.011404			ENSOARG00020010637	APBB1IP	-0.717105	0.0111747
ENSOARG00020017726	ZBTB9	1.0411	0.011441			ENSOARG00020018861	NRG2	-1.74549	0.0111779
ENSOARG00020015155	PRKD2	1.20983	0.0115206			ENSOARG00020013638	PICALM	-0.787312	0.0111873
ENSOARG00020010808	RPAP1	0.7409	0.0115206			ENSOARG00020009240	GPBP1	-0.58297	0.0112345
ENSOARG00020004070	C20orf27	0.816506	0.0116988			ENSOARG00020023331	BRI3	-0.84838	0.0112678
ENSOARG00020012385	VPS52	0.730181	0.0116988			ENSOARG00020021817	SKAP1	-0.508905	0.0113626
ENSOARG00020014374	PIK3AP1	1.55536	0.0117069			ENSOARG00020019694	TOPBP1	-0.599263	0.011404
ENSOARG00020023488	POR	0.56193	0.0117932			ENSOARG00020025701	VGLL4	-0.72928	0.0114309
ENSOARG00020014259	BATF2	5.1673	0.011942			ENSOARG00020022733	FAM166A	-1.98722	0.0114586
ENSOARG00020011845	ACTR5	0.735496	0.011942			ENSOARG00020010664	RALGAPB	-0.553277	0.0115397
ENSOARG00020015684	SRSF4	0.560456	0.011942			ENSOARG00020012868	C12orf73	-1.53742	0.011621
ENSOARG00020001264	EFCAB14	0.480584	0.011942			ENSOARG00020014559	DCP2	-0.5779	0.0116393
ENSOARG00020021902	SH3BP2	1.54125	0.0119468			ENSOARG00020007568	CDKN2A	-1.773	0.0117203
ENSOARG00020011564	MGA	0.426602	0.0119468			ENSOARG00020016174	ANAPC4	-0.462475	0.0118087
ENSOARG00020007714	HSPA5	0.868148	0.0120536			ENSOARG00020023418	STAM2	-0.454813	0.0118341
ENSOARG00020002278	ZBTB5	0.762575	0.0121597			ENSOARG00020008039	TAF5	-0.557002	0.0118524
ENSOARG00020017524	RUVBL1	0.752883	0.0121597			ENSOARG00020011276	GTF2A1	-1.00134	0.0118828
ENSOARG00020007419	YIPF2	0.765426	0.0122433			ENSOARG00020025427	ING2	-0.831261	0.0119031
ENSOARG00020012207	DHX34	1.13949	0.0122764			ENSOARG00020008638	BMX	-1.06989	0.0119048
ENSOARG00020018110	CD40	1.61088	0.0123058			ENSOARG00020009592	SAP30	-1.06987	0.0119142
ENSOARG00020010247	MIER2	0.976871	0.0123058			ENSOARG00020019252	SAP30L	-1.14842	0.011942
ENSOARG00020009413	XAB2	0.635071	0.0123427			ENSOARG00020014621	MRPS18C	-0.84484	0.011942
ENSOARG00020000454	GPR15	1.7738	0.0123863			ENSOARG00020020295	FBXO33	-0.665573	0.011942
ENSOARG00020008086	PDIA4	0.927376	0.0125534			ENSOARG00020002292	RPS25	-2.2348	0.0119781
ENSOARG00020005637	EHD3	1.70262	0.0126152			ENSOARG00020010026	GMNN	-0.901265	0.0119981
ENSOARG00020014090	DDX41	0.717565	0.0126351			ENSOARG00020005791	SREK1IP1	-1.11253	0.0120536
ENSOARG00020010209	GALK1	0.654827	0.0126562			ENSOARG00020005167	MRPL39	-0.746547	0.0120536
ENSOARG00020014557	STARD3	0.740355	0.0126593			ENSOARG00020002353	SNX13	-0.537239	0.0120779
ENSOARG00020013603	VPS18	1.00437	0.0126624			ENSOARG00020020043	SF3B6	-0.956714	0.0121983
ENSOARG00020018273	TCF3	0.778441	0.0126624			ENSOARG00020024450	TOB2	-0.76336	0.0121983
ENSOARG00020009251	C15orf48	3.32432	0.0127491			ENSOARG00020009006	SLK	-0.617605	0.0121983
ENSOARG00020020358	CYBB	1.10853	0.0127637			ENSOARG00020012022	ASDURF	-1.06766	0.0122106
ENSOARG00020019868	DPH7	0.528358	0.0127783			ENSOARG00020005931	CAMKMT	-0.733688	0.0122106
ENSOARG00020022552	NELFB	1.03477	0.0128188			ENSOARG00020022011	NR4A2	-0.894948	0.0122573
ENSOARG00020023585	ZNF239	0.90573	0.0128303			ENSOARG00020025481	RAB11FIP2	-0.523083	0.0122621
ENSOARG00020010021	ARFGAP2	0.851437	0.0128303			ENSOARG00020012396	DHX29	-0.517246	0.0122764
ENSOARG00020023711	COASY	0.624863	0.0128303			ENSOARG00020024874	CRTAP	-0.815481	0.0123863
ENSOARG00020014860	GRAMD1A	1.20809	0.0128463			ENSOARG00020025021	ANAPC10	-0.814698	0.0124086
ENSOARG00020016923	SLAMF7	1.36828	0.0128547			ENSOARG00020001415	TPM3	-0.755627	0.0124827
ENSOARG00020022985	MAP4K1	0.566423	0.0128547			ENSOARG00020006621	SNX20	-0.63119	0.0126221
ENSOARG00020024193	ALKBH4	0.803381	0.0128753			ENSOARG00020000855	S100A4	-1.88643	0.0126399
ENSOARG00020007539	SMARCA4	0.641832	0.0128889			ENSOARG00020011301	ACOX1	-0.532773	0.0126682
ENSOARG00020014822	SRRT	0.550101	0.0129914			ENSOARG00020000401	EDF1	-0.665869	0.0126892
ENSOARG00020008718	WRNIP1	0.764751	0.012993			ENSOARG00020018805	ATP6V1D	-0.569842	0.0126935
ENSOARG00020008250	ATG16L1	0.667904	0.0131699			ENSOARG00020023944	TEX30	-0.665552	0.012704
ENSOARG00020013815	CHAC1	2.51921	0.0131734			ENSOARG00020004362	FMC1-LUC7L2	-0.572815	0.0127188
ENSOARG00020010295	TRIB1	1.28507	0.0131807			ENSOARG00020025840	PDE7A	-0.758807	0.0127491
ENSOARG00020020351	THEMIS2	1.29118	0.0132094			ENSOARG00020006946	GALNT3	-0.746588	0.0127597
ENSOARG00020008363	NOP9	0.618549	0.0132143			ENSOARG00020007501	DAPK2	-1.82901	0.01276
ENSOARG00020004065	THAP11	0.942079	0.0132404			ENSOARG00020002735	ATXN7L3B	-0.912704	0.01276
ENSOARG00020014029	PTGES2	1.12486	0.0134015			ENSOARG00020010979	ZNF432	-0.982534	0.0127963
ENSOARG00020026192	FAM120B	0.760445	0.0134015			ENSOARG00020019895	BNIP2	-0.512293	0.0128142
ENSOARG00020011924	FAM160A2	0.620481	0.013481			ENSOARG00020024275	TMEM14C	-0.926243	0.012865
ENSOARG00020007626	PITPNM2	0.641847	0.0134851			ENSOARG00020014570	ELF2	-0.752318	0.012865
ENSOARG00020002707	DOLK	1.32751	0.0134874			ENSOARG00020019984	GTF2A2	-1.38044	0.0128753
ENSOARG00020008132	RIC1	0.765833	0.0134874			ENSOARG00020014119	KHDC4	-0.942473	0.0128889
ENSOARG00020026388	THOC6	0.56835	0.0134874			ENSOARG00020022560	NDUFA2	-1.3174	0.0129075
ENSOARG00020001647	IL1A	1.55131	0.013531			ENSOARG00020024943	OPRM1	-1.02865	0.012936
ENSOARG00020025397	LDB1	0.762634	0.0135393			ENSOARG00020000266	UBE2H	-0.567648	0.0129467
ENSOARG00020014305	EXOC3	0.766357	0.0135636			ENSOARG00020012740	DEK	-0.573368	0.0129538
ENSOARG00020019165	ERGIC1	0.638724	0.0135636			ENSOARG00020009016	SNTB2	-0.441405	0.0129538
ENSOARG00020000614	CYTH4	0.853692	0.0135736			ENSOARG00020013167	TM2D3	-0.606646	0.0129914
ENSOARG00020016263	EPS15L1	0.521512	0.0135736			ENSOARG00020022600	EIF3F	-0.990552	0.0130492
ENSOARG00020020736	INTS5	0.974668	0.0135859			ENSOARG00020006462	TRPT1	-1.65518	0.0130597
ENSOARG00020005466	CPT2	0.909675	0.0136386			ENSOARG00020012512	FAT3	-0.93393	0.0130597
ENSOARG00020026043	CLN3	0.604753	0.0136386			ENSOARG00020012231	RTN4IP1	-0.733775	0.0130597
ENSOARG00020020107	AP4B1	0.65462	0.0136598			ENSOARG00020000353	CFAP36	-0.514613	0.0130842
ENSOARG00020000776	S100A8	3.45243	0.0136839			ENSOARG00020012888	EIF4A1	-0.629977	0.0131683
ENSOARG00020005015	ATG4D	1.00466	0.0137028			ENSOARG00020023432	COX14	-0.71511	0.0131699
ENSOARG00020025947	RAVER2	0.643123	0.0137091			ENSOARG00020007863	RAPH1	-0.774768	0.01325
ENSOARG00020008014	IWS1	0.411931	0.0138538			ENSOARG00020001798	SMC1B	-1.23349	0.0132635
ENSOARG00020021378	DNASE1L1	1.09884	0.0139257			ENSOARG00020026066	DOCK3	-1.35558	0.0132917
ENSOARG00020021252	IMP4	0.484004	0.0139319			ENSOARG00020025547	SDR16C5	-1.67019	0.0133125
ENSOARG00020004452	RAB20	3.32179	0.0139635			ENSOARG00020013894	NDUFA12	-1.21019	0.0133493
ENSOARG00020003703	PCSK7	0.8326	0.0139635			ENSOARG00020014470	STK40	-0.529652	0.0134015
ENSOARG00020003922	NUDCD3	0.584153	0.0139635			ENSOARG00020007754	IGF2	-1.49874	0.0134454
ENSOARG00020025828	TSEN2	0.559846	0.0141627			ENSOARG00020007215	EXOC6B	-0.613035	0.0134874
ENSOARG00020018885	DNAAF5	0.96256	0.0141642			ENSOARG00020003793	HNRNPK	-0.577506	0.013531
ENSOARG00020008716	NADK	0.951582	0.0141643			ENSOARG00020018402	FTH1	-1.42035	0.0135636
ENSOARG00020023141	PTCD2	0.967775	0.0142142			ENSOARG00020002111	C3orf33	-1.55125	0.0136386
ENSOARG00020016866	BTK	1.34886	0.0142853			ENSOARG00020006330	CPNE3	-0.991573	0.0137201
ENSOARG00020012511	GNA12	0.902885	0.0144036			ENSOARG00020015660	PPP1CC	-0.59568	0.0137234
ENSOARG00020002411	GTF2E1	0.831119	0.014428			ENSOARG00020018240	TMEM135	-0.690935	0.013743
ENSOARG00020009697	ZNF274	0.748631	0.0144794			ENSOARG00020021656	ATXN1	-0.942318	0.013745
ENSOARG00020010032	TGFBI	3.0413	0.0144878			ENSOARG00020005519	JPT1	-0.719263	0.013745
ENSOARG00020001279	GRAMD1C	1.04817	0.0144878			ENSOARG00020024975	SSR1	-0.673932	0.0138102
ENSOARG00020022797	WDR81	1.02457	0.0144878			ENSOARG00020024497	GGNBP2	-0.500535	0.0138538
ENSOARG00020023495	TUBG2	0.824275	0.0145491			ENSOARG00020007343	CDKN2AIPNL	-1.04469	0.0138554
ENSOARG00020021803	ALDH18A1	0.713232	0.0145547			ENSOARG00020022100	ZNF706	-0.66206	0.0138731
ENSOARG00020000074	STK25	1.00158	0.0146637			ENSOARG00020008931	GINS3	-1.16766	0.0138951
ENSOARG00020004293	TYK2	0.845144	0.0146637			ENSOARG00020024776	THOC7	-0.651276	0.0139272
ENSOARG00020009597	RCE1	0.64119	0.0146637			ENSOARG00020011269	CLCN3	-0.600423	0.0139362
ENSOARG00020012196	CTDP1	1.2122	0.0148024			ENSOARG00020001758	ST3GAL3	-0.445462	0.0139419
ENSOARG00020024444	SLC35B2	0.68686	0.0148592			ENSOARG00020014812	FBXO32	-0.736251	0.0139467
ENSOARG00020024614	BCAP31	0.839561	0.014974			ENSOARG00020018860	TAFA2	-1.03919	0.0139635
ENSOARG00020025876	DUSP7	1.05318	0.0150238			ENSOARG00020008236	HSCB	-1.00133	0.0139635
ENSOARG00020008026	SAMHD1	0.564699	0.0150238			ENSOARG00020001291	EHBP1	-0.60124	0.0139635
ENSOARG00020024847	GPAT4	0.785765	0.0152723			ENSOARG00020003217	OGDH	-0.753687	0.0140188
ENSOARG00020018465	WDR73	0.832653	0.0152857			ENSOARG00020024869	FBXO5	-1.31923	0.0140243
ENSOARG00020025519	ARHGAP17	0.528089	0.0153212			ENSOARG00020003276	DHRS12	-0.776301	0.0140243
ENSOARG00020024469	NFKBIE	0.804314	0.0153721			ENSOARG00020006981	SLA2	-1.11199	0.0140543
ENSOARG00020023529	MPI	0.783392	0.0153721			ENSOARG00020009902	CSNK1A1	-0.694656	0.0140543
ENSOARG00020002641	IPO13	0.629943	0.0153721			ENSOARG00020015180	CENPS	-1.07649	0.014118
ENSOARG00020023145	NSUN2	0.447293	0.0153873			ENSOARG00020022609	HP1BP3	-0.503185	0.0141642
ENSOARG00020019628	UTP25	0.808356	0.0154263			ENSOARG00020004571	PPIG	-0.544067	0.0142034
ENSOARG00020019054	MORC2	0.7583	0.0154746			ENSOARG00020005410	IL26	-2.22592	0.0142382
ENSOARG00020016478	PIAS4	0.55854	0.0155023			ENSOARG00020005541	MAGOH	-1.04396	0.0142791
ENSOARG00020022481	DPH1	1.16142	0.0155598			ENSOARG00020020852	ZNF33B	-0.95594	0.0142791
ENSOARG00020001525	TBC1D2	0.738745	0.0155832			ENSOARG00020019744	ALKBH7	-0.828486	0.0142791
ENSOARG00020011495	HNMT	3.04011	0.0156729			ENSOARG00020019042	EEF1G	-0.826113	0.0143136
ENSOARG00020009973	NUP88	0.52584	0.0156729			ENSOARG00020017273	PAG1	-0.583092	0.0143902
ENSOARG00020002253	IFT172	1.06528	0.0157286			ENSOARG00020008382	PDE3B	-1.12031	0.0144794
ENSOARG00020010858	SEC31A	0.473999	0.015758			ENSOARG00020010186	HNRNPDL	-0.550272	0.0145286
ENSOARG00020002629	NUP188	0.585084	0.0157859			ENSOARG00020004586	TPX2	-0.548851	0.0145442
ENSOARG00020008674	NAGPA	0.889233	0.0158374			ENSOARG00020020531	U2	-2.95661	0.0146637
ENSOARG00020021389	IRS1	0.792653	0.0159506			ENSOARG00020009239	SLC16A4	-1.21013	0.0146637
ENSOARG00020016283	GPKOW	0.473364	0.0159506			ENSOARG00020020949	DNPH1	-0.932733	0.0146637
ENSOARG00020007968	OGFOD2	0.581412	0.015951			ENSOARG00020016714	CLOCK	-0.671938	0.0146637
ENSOARG00020011477	WRAP53	0.486758	0.0159577			ENSOARG00020000564	ST3GAL6	-0.531232	0.0146637
ENSOARG00020026115	ISG20L2	0.792913	0.0159672			ENSOARG00020008040	RPL4	-0.587497	0.0148191
ENSOARG00020021104	ALPL	0.971725	0.0159831			ENSOARG00020025228	PIN4	-1.30472	0.0148508
ENSOARG00020012793	SLC12A7	1.92841	0.0160173			ENSOARG00020025652	POLB	-0.591421	0.0148616
ENSOARG00020004064	CD1E	3.13121	0.0161102			ENSOARG00020003280	FST	-1.27467	0.0149324
ENSOARG00020008041	EFNA1	1.52227	0.0161102			ENSOARG00020005638	CENPK	-0.913887	0.0149324
ENSOARG00020008697	SLC27A4	0.915004	0.0161543			ENSOARG00020022497	POLH	-0.573574	0.014974
ENSOARG00020023971	PFKFB4	1.28219	0.0161722			ENSOARG00020007516	SMARCE1	-0.472101	0.0150331
ENSOARG00020013758	NSUN6	0.639662	0.0161995			ENSOARG00020022413	RNF19A	-0.601524	0.0150962
ENSOARG00020022658	PTPN6	1.03889	0.0163333			ENSOARG00020001092	ALG14	-0.834098	0.0151115
ENSOARG00020008478	TTLL4	0.883828	0.0163383			ENSOARG00020017767	DNAJC3	-0.491737	0.0151754
ENSOARG00020016480	TPCN1	0.656769	0.0165371			ENSOARG00020018116	CEP63	-0.682697	0.0151893
ENSOARG00020013580	RASSF1	0.597573	0.0165371			ENSOARG00020008554	COX7A2L	-0.970952	0.0152376
ENSOARG00020007255	TSEN54	0.600478	0.0169266			ENSOARG00020025279	ANAPC11	-0.702572	0.0152376
ENSOARG00020003157	KAT2A	1.76302	0.0169689			ENSOARG00020012393	tgif1	-0.676788	0.0152857
ENSOARG00020006591	BNIP3	0.500224	0.0172057			ENSOARG00020011001	ACAT1	-0.745147	0.0153721
ENSOARG00020026042	SLC16A3	0.68176	0.017227			ENSOARG00020022360	PDAP1	-0.870238	0.0153873
ENSOARG00020009023	HIP1R	0.823901	0.0172364			ENSOARG00020000191	RECQL	-0.682346	0.0153941
ENSOARG00020011216	MFN2	0.714376	0.0172364			ENSOARG00020004266	SRSF5	-0.627349	0.0153941
ENSOARG00020023017	BRMS1	0.591207	0.0172364			ENSOARG00020022465	U8	-2.22666	0.0155832
ENSOARG00020017916	SCYL1	0.462276	0.0172364			ENSOARG00020026098	PACRG	-2.77986	0.015664
ENSOARG00020007008	CYLD	0.444575	0.0172364			ENSOARG00020011866	PHACTR2	-0.660335	0.0157286
ENSOARG00020021941	DLK2	1.9942	0.0173466			ENSOARG00020002198	GBE1	-0.624098	0.015758
ENSOARG00020023372	TCEAL1	0.958719	0.0173737			ENSOARG00020013723	ORC3	-0.534227	0.015758
ENSOARG00020023950	CLN8	1.05456	0.017416			ENSOARG00020016849	FAM174A	-0.946252	0.0158607
ENSOARG00020006101	GEMIN7	0.9475	0.0174453			ENSOARG00020024460	SPCS1	-0.957283	0.0159506
ENSOARG00020019206	TRIM27	0.630576	0.0174453			ENSOARG00020024854	NDUFAB1	-0.870653	0.015951
ENSOARG00020005418	IFI30	1.46651	0.0174701			ENSOARG00020000390	ABCD3	-0.528002	0.015951
ENSOARG00020015107	CSF3R	2.5866	0.0174961			ENSOARG00020018138	NDUFS5	-1.18881	0.0160001
ENSOARG00020025383	MAFG	0.932472	0.0174961			ENSOARG00020008955	RHBDD3	-1.21252	0.0160021
ENSOARG00020000426	ZNF691	0.727408	0.0175052			ENSOARG00020010081	RGS9	-1.12372	0.0160021
ENSOARG00020019834	APEH	0.61638	0.0175198			ENSOARG00020001688	ZYX	-0.782602	0.0160607
ENSOARG00020024785	GGA2	0.784924	0.0175215			ENSOARG00020025217	NDUFC2	-1.1722	0.0161271
ENSOARG00020021541	RNPEP	0.70738	0.0175215			ENSOARG00020008063	UBN1	-0.544014	0.0161543
ENSOARG00020016144	USP11	0.631669	0.0175561			ENSOARG00020012661	PNRC1	-0.712028	0.0161544
ENSOARG00020012549	MED16	0.718369	0.0175643			ENSOARG00020011435	PPP2R5C	-0.564175	0.0161645
ENSOARG00020020761	DHCR7	1.61567	0.0176386			ENSOARG00020013394	KIF23	-1.11586	0.0163333
ENSOARG00020007231	POFUT2	1.02166	0.0176386			ENSOARG00020020211	CRTAM	-1.32344	0.0163383
ENSOARG00020011860	CNOT11	0.529281	0.0176988			ENSOARG00020013982	KIF11	-1.62222	0.0163613
ENSOARG00020006674	MTG2	0.705823	0.0177284			ENSOARG00020002895	STK38L	-0.648672	0.0163613
ENSOARG00020023988	HIF1AN	0.786516	0.017891			ENSOARG00020013084	ANXA1	-1.04334	0.0163692
ENSOARG00020012725	ORAI1	0.919534	0.0179505			ENSOARG00020013883	TAX1BP1	-0.514188	0.0163692
ENSOARG00020023516	TUBG1	0.580446	0.0179505			ENSOARG00020012137	EDEM1	-0.583883	0.0165017
ENSOARG00020005394	IFFO1	0.815143	0.0180813			ENSOARG00020002418	ITGA6	-0.68664	0.0165291
ENSOARG00020013681	DEAF1	0.587022	0.0183545			ENSOARG00020011363	RNaseP_nuc	-3.30949	0.0167738
ENSOARG00020003411	ZNF16	1.15552	0.0183713			ENSOARG00020011969	MED13	-0.428839	0.0167738
ENSOARG00020019435	MORN4	0.820866	0.0183969			ENSOARG00020025796	AP4E1	-0.607242	0.0167851
ENSOARG00020002448	SURF6	0.979157	0.0184154			ENSOARG00020009922	SLU7	-0.505816	0.0168398
ENSOARG00020022572	CARMIL2	0.713517	0.0184154			ENSOARG00020015261	DEGS1	-0.617284	0.0168716
ENSOARG00020010922	ELAVL1	0.514413	0.0186245			ENSOARG00020021962	IQGAP2	-0.583161	0.0169011
ENSOARG00020012596	MARS2	1.05728	0.0186807			ENSOARG00020020879	CCNB2	-1.37713	0.016946
ENSOARG00020021173	CHFR	0.592149	0.0186807			ENSOARG00020025016	MYO5A	-0.559499	0.017123
ENSOARG00020011356	GRN	1.53585	0.0187656			ENSOARG00020005180	KPNA4	-0.462835	0.017123
ENSOARG00020004448	CPSF1	0.831013	0.0188788			ENSOARG00020005350	ANO4	-1.78922	0.0172057
ENSOARG00020008246	SMYD5	1.03144	0.0190329			ENSOARG00020003001	NAA35	-0.494513	0.0172057
ENSOARG00020010226	CTSZ	2.20922	0.0191131			ENSOARG00020005380	NDUFB2	-1.33908	0.0172364
ENSOARG00020026287	ALKBH5	0.769546	0.0191131			ENSOARG00020006243	FAM126A	-0.742434	0.0172364
ENSOARG00020000772	RRP7A	0.541558	0.0191131			ENSOARG00020003172	EREG	-1.87015	0.0172692
ENSOARG00020022518	TMCO6	0.520388	0.0191131			ENSOARG00020022315	AHI1	-0.852993	0.0172692
ENSOARG00020008377	RASA3	0.891566	0.0191142			ENSOARG00020012103	2004-08-01	-0.743429	0.0172692
ENSOARG00020026118	RRNAD1	0.634903	0.0192847			ENSOARG00020024992	IPCEF1	-1.15033	0.0173148
ENSOARG00020025911	SPNS1	0.568629	0.0194937			ENSOARG00020016002	DLG2	-1.01113	0.0173148
ENSOARG00020015747	COG4	0.478007	0.0195689			ENSOARG00020011673	RWDD4	-0.618138	0.0173651
ENSOARG00020010828	RNF114	0.631837	0.019584			ENSOARG00020002311	SENP5	-0.581601	0.0173984
ENSOARG00020011516	EGLN2	0.609617	0.0197278			ENSOARG00020025666	HTATIP2	-1.18175	0.017402
ENSOARG00020024986	SUPT5H	0.420142	0.0197691			ENSOARG00020026321	NDUFB10	-0.783454	0.017402
ENSOARG00020010471	SPOP	0.460293	0.0197809			ENSOARG00020008644	MIER1	-0.695378	0.017402
ENSOARG00020023671	SLC38A10	0.804979	0.0197926			ENSOARG00020017711	CHEK1	-1.05239	0.017416
ENSOARG00020015667	ARAF	0.472147	0.0199838			ENSOARG00020008373	LRRCC1	-0.469811	0.017416
ENSOARG00020018388	MEPCE	0.551435	0.02			ENSOARG00020015501	RC3H1	-0.492111	0.0174453
ENSOARG00020015953	YJU2	0.572661	0.0200291			ENSOARG00020016951	H2AW	-1.32421	0.0174701
ENSOARG00020014270	SPATS2L	1.71626	0.020066			ENSOARG00020018688	SLC2A5	-1.14533	0.0174701
ENSOARG00020003222	OPTN	0.432464	0.020066			ENSOARG00020020580	U2	-2.84105	0.017488
ENSOARG00020005842	RSPH3	0.769059	0.0200952			ENSOARG00020005026	DESI2	-0.830531	0.0174961
ENSOARG00020026305	LLGL1	0.835727	0.0201201			ENSOARG00020001901	CCNT1	-0.607635	0.0175561
ENSOARG00020020821	MITF	2.11249	0.020144			ENSOARG00020013701	RCOR1	-0.854743	0.0175643
ENSOARG00020014612	PI4KB	0.688776	0.020144			ENSOARG00020009551	CITED2	-0.693998	0.0175643
ENSOARG00020012464	NEU1	0.705455	0.020219			ENSOARG00020021012	RNF111	-0.601767	0.0175746
ENSOARG00020010529	KIAA1549L	0.518205	0.020219			ENSOARG00020006444	RFC3	-0.757586	0.0176067
ENSOARG00020002680	DAPK1	1.4326	0.0202555			ENSOARG00020014284	HELQ	-0.721822	0.0176182
ENSOARG00020004598	QSOX2	1.05558	0.0202733			ENSOARG00020013533	NFIB	-2.54791	0.0176988
ENSOARG00020020175	ABCB10	0.734617	0.0202733			ENSOARG00020009700	STAMBP	-0.662771	0.017703
ENSOARG00020022224	CTC1	0.642139	0.0203453			ENSOARG00020022404	PACS1	-0.75225	0.0177083
ENSOARG00020017181	FAM98C	0.676471	0.0204218			ENSOARG00020001116	RWDD3	-1.02248	0.0177281
ENSOARG00020010257	PHB	0.7399	0.020478			ENSOARG00020000459	AUH	-0.55885	0.0177783
ENSOARG00020002859	MYO1G	0.599682	0.020478			ENSOARG00020018574	ENPP1	-1.75816	0.0178361
ENSOARG00020001374	WDR91	0.516644	0.0206189			ENSOARG00020024646	PBRM1	-0.389829	0.0178361
ENSOARG00020007811	CC2D1B	0.579044	0.0206912			ENSOARG00020001472	BCL2L11	-0.703563	0.0179505
ENSOARG00020019422	PARS2	1.22064	0.0207326			ENSOARG00020005678	SYTL3	-0.596948	0.0179505
ENSOARG00020006152	IRF5	1.28662	0.0207947			ENSOARG00020022102	MCTS1	-0.666895	0.0179594
ENSOARG00020011534	BRD2	0.615909	0.0208491			ENSOARG00020019427	UST	-0.5017	0.0181454
ENSOARG00020002166	PPM1G	0.700419	0.0208561			ENSOARG00020020842	ARID4A	-0.625795	0.0182889
ENSOARG00020018817	GALNT6	0.659666	0.0209452			ENSOARG00020022399	CHCHD1	-1.18827	0.0183713
ENSOARG00020006528	ATF6B	0.882272	0.0209459			ENSOARG00020024318	CWF19L2	-0.635119	0.0183969
ENSOARG00020025115	RPP40	1.12427	0.0209507			ENSOARG00020012147	ATP5ME	-1.37389	0.0184154
ENSOARG00020025311	PCYT2	0.783994	0.0209996			ENSOARG00020024375	PSMG2	-0.810022	0.0185046
ENSOARG00020024738	PLOD3	0.733733	0.0209996			ENSOARG00020007214	DBF4	-0.556302	0.0186116
ENSOARG00020008291	SPRYD3	0.662751	0.0209996			ENSOARG00020018494	UFC1	-0.838611	0.0186205
ENSOARG00020025831	WDR82	0.549524	0.0209996			ENSOARG00020023200	EIF3K	-0.696588	0.0186205
ENSOARG00020000098	METTL1	0.989998	0.0212538			ENSOARG00020011055	GLRX	-1.00329	0.0186245
ENSOARG00020014516	MGAT4B	0.852945	0.0212742			ENSOARG00020011870	PRDM10	-0.955466	0.0186245
ENSOARG00020010880	RETREG2	0.811558	0.021323			ENSOARG00020013541	UHRF1BP1L	-0.679866	0.0186545
ENSOARG00020004248	CD180	1.84759	0.0213953			ENSOARG00020001187	UHMK1	-0.562436	0.0186888
ENSOARG00020005243	RGL1	2.49998	0.0215588			ENSOARG00020022340	NOXA1	-1.31871	0.0187656
ENSOARG00020025715	POMK	0.859452	0.0216161			ENSOARG00020001307	OST4	-1.41071	0.0188283
ENSOARG00020004680	ZNF384	0.784144	0.0216782			ENSOARG00020005142	ADD2	-1.89174	0.0188788
ENSOARG00020005151	SLC17A9	1.78799	0.0219207			ENSOARG00020005455	ROMO1	-1.35094	0.0188788
ENSOARG00020003838	EEF1AKMT4	1.65771	0.0220115			ENSOARG00020017833	ATP6V1G1	-0.756586	0.0190206
ENSOARG00020000639	HSPA6	1.41109	0.0220407			ENSOARG00020020315	NKIRAS1	-1.07565	0.0190473
ENSOARG00020006678	CUL4A	0.800669	0.0220716			ENSOARG00020019017	ATP5IF1	-1.26197	0.0191131
ENSOARG00020020937	PRPF4	0.611399	0.0220716			ENSOARG00020006253	NBEA	-0.657419	0.019229
ENSOARG00020015597	PRICKLE3	0.863696	0.0222338			ENSOARG00020015085	MXI1	-0.556396	0.019229
ENSOARG00020012140	EEF1AKNMT	0.85346	0.0222493			ENSOARG00020020921	FAM149B1	-0.435592	0.019229
ENSOARG00020001931	GTF3C2	0.627534	0.0222925			ENSOARG00020009573	KNTC1	-1.13113	0.0192845
ENSOARG00020020205	THOC3	0.597365	0.0223441			ENSOARG00020015621	CCDC59	-0.765486	0.0194592
ENSOARG00020017531	STXBP1	1.90122	0.0224528			ENSOARG00020016617	DNAH14	-1.10074	0.0195689
ENSOARG00020000424	WDR92	0.901267	0.0225304			ENSOARG00020004770	COCH	-0.98055	0.0195951
ENSOARG00020024970	GCLC	0.83629	0.0225304			ENSOARG00020002718	DYNC1I2	-0.412933	0.0195951
ENSOARG00020015323	VAV1	0.434093	0.0226516			ENSOARG00020013961	GOSR1	-0.540013	0.0196339
ENSOARG00020025004	TLR8	1.84867	0.0226581			ENSOARG00020024904	MTRF1L	-0.473789	0.0196339
ENSOARG00020013427	CTU2	0.67924	0.0226824			ENSOARG00020011681	C6H4orf3	-0.957487	0.0197091
ENSOARG00020008336	CTSB	0.957275	0.0227988			ENSOARG00020007391	CAMK1D	-0.488546	0.0197381
ENSOARG00020025586	DUS1L	0.514208	0.0228047			ENSOARG00020020524	POLE2	-0.989761	0.0197958
ENSOARG00020013796	XPNPEP1	0.675436	0.0228274			ENSOARG00020016902	ST8SIA4	-0.644532	0.0198923
ENSOARG00020011689	APOBEC3Z1	5.57786	0.0228783			ENSOARG00020023834	CWC15	-0.465847	0.0200674
ENSOARG00020011964	TRAPPC11	0.558376	0.0229173			ENSOARG00020019616	PTS	-1.21519	0.0201326
ENSOARG00020018117	SASH1	4.36201	0.0229194			ENSOARG00020003928	SMYD3	-0.913763	0.020144
ENSOARG00020019382	VARS2	0.719424	0.0229194			ENSOARG00020010301	MED30	-0.710308	0.020144
ENSOARG00020011313	LMO2	1.45698	0.0230431			ENSOARG00020017402	RCOR3	-0.646219	0.020144
ENSOARG00020011220	TTC5	0.625667	0.0231074			ENSOARG00020005980	SECISBP2L	-0.410691	0.020144
ENSOARG00020012238	STK16	0.753233	0.0231337			ENSOARG00020009360	ENPP2	-1.01837	0.0201476
ENSOARG00020018284	DVL2	1.44629	0.0232012			ENSOARG00020024857	MMAA	-0.754357	0.020219
ENSOARG00020022786	ZNF202	0.894293	0.0232244			ENSOARG00020003112	MBNL1	-0.523361	0.0202852
ENSOARG00020008324	TARS2	0.503271	0.0233483			ENSOARG00020004269	REX1BD	-0.56186	0.020478
ENSOARG00020012358	MTHFR	0.787803	0.0233747			ENSOARG00020014835	PARD3	-0.831283	0.0206296
ENSOARG00020001170	WDR3	0.601838	0.0233971			ENSOARG00020005693	SPC25	-1.63239	0.0206327
ENSOARG00020023827	HSPB1	2.36045	0.0234111			ENSOARG00020000538	ATP5MC3	-1.0295	0.0207159
ENSOARG00020008605	BTN2A1	1.55751	0.0234519			ENSOARG00020005228	WBP4	-0.71222	0.0207159
ENSOARG00020010313	TBCD	0.627253	0.0234519			ENSOARG00020011937	NEK1	-0.5067	0.0207159
ENSOARG00020018788	TRADD	0.530897	0.0234721			ENSOARG00020005660	SCAND1	-0.74638	0.0207479
ENSOARG00020018197	LRSAM1	0.79308	0.0234915			ENSOARG00020014162	TRAPPC6B	-0.504756	0.0209459
ENSOARG00020009315	SPATA5L1	0.719283	0.0234915			ENSOARG00020006185	SON	-0.711367	0.0209459
ENSOARG00020011745	HCN3	1.63395	0.0235367			ENSOARG00020019992	TRAF3IP3	-0.452689	0.0209459
ENSOARG00020005434	ACSS1	0.547686	0.0235557			ENSOARG00020023856	ZNF609	-0.506372	0.0209996
ENSOARG00020012982	GRK6	0.72235	0.0235629			ENSOARG00020026263	SH2D4B	-2.1317	0.0210584
ENSOARG00020016276	B4GALNT4	1.32141	0.0237894			ENSOARG00020025533	CHCHD7	-0.664934	0.0211228
ENSOARG00020013418	MAP7D1	0.748866	0.023797			ENSOARG00020023874	PLEKHB1	-0.978041	0.0212393
ENSOARG00020025717	HDHD5	0.622918	0.0239185			ENSOARG00020005534	TRIM23	-0.947211	0.0212434
ENSOARG00020024354	CMTR1	0.604405	0.0239462			ENSOARG00020001233	WDPCP	-0.741852	0.0212571
ENSOARG00020023534	TMEM120A	0.497767	0.0239462			ENSOARG00020007049	KRT28	-1.16539	0.0212718
ENSOARG00020002329	PYGO2	0.75292	0.0240983			ENSOARG00020020850	NDUFA11	-0.842171	0.0212742
ENSOARG00020003657	DEF8	0.712954	0.0241733			ENSOARG00020023602	TFAM	-0.741633	0.0212742
ENSOARG00020009838	PRPF6	0.593233	0.024189			ENSOARG00020017842	TGFB1	-0.682285	0.0213953
ENSOARG00020023528	UBQLN2	0.500053	0.024189			ENSOARG00020009308	AP1S2	-0.707882	0.0215933
ENSOARG00020020108	PCNX3	1.06024	0.024261			ENSOARG00020011235	SNORD13	-2.7864	0.0217643
ENSOARG00020024833	UBFD1	0.493732	0.024261			ENSOARG00020010848	INPP5D	-0.61499	0.0218975
ENSOARG00020023922	EIF2AK1	0.41339	0.024261			ENSOARG00020005895	DHTKD1	-1.508	0.021946
ENSOARG00020012692	ZC3H12C	2.03273	0.0243817			ENSOARG00020024011	SMG1	-0.622886	0.0220716
ENSOARG00020011037	GARS1	0.522927	0.0245019			ENSOARG00020006498	DCTN3	-0.464457	0.0221431
ENSOARG00020005952	PCBP1	0.435698	0.0245019			ENSOARG00020023758	ABLIM1	-0.556901	0.0221836
ENSOARG00020017796	CCDC97	0.614464	0.0245244			ENSOARG00020002893	KRR1	-0.496665	0.0221865
ENSOARG00020002394	BAZ2A	0.625326	0.0246614			ENSOARG00020009159	GMDS	-0.456174	0.0222338
ENSOARG00020021662	ZNF318	0.685466	0.0248525			ENSOARG00020006661	RIPK1	-0.394039	0.0222338
ENSOARG00020010606	TRMT5	0.625539	0.0248525			ENSOARG00020003855	CENPH	-1.09607	0.0222729
ENSOARG00020012024	WDR77	0.798639	0.0250658			ENSOARG00020021241	ACVR1	-0.766392	0.0223078
ENSOARG00020011346	UBE2J2	0.513927	0.025169			ENSOARG00020003297	ARGLU1	-0.647739	0.0223144
ENSOARG00020011960	SLC66A2	0.964416	0.0251872			ENSOARG00020014514	ISCA2	-0.663401	0.0223362
ENSOARG00020014441	ARHGAP45	0.700593	0.0251969			ENSOARG00020012702	2003-08-01	-0.490663	0.0223362
ENSOARG00020022429	AKAP1	1.12702	0.0252649			ENSOARG00020011900	POLR1D	-0.715899	0.0224528
ENSOARG00020008560	PNPLA6	0.881772	0.0253033			ENSOARG00020021767	PROCA1	-0.634355	0.0224528
ENSOARG00020011925	ZNF146	0.801046	0.0254586			ENSOARG00020023388	CKAP5	-0.455126	0.0224791
ENSOARG00020006248	MLYCD	0.719906	0.0254586			ENSOARG00020022344	AURKB	-1.74389	0.0225256
ENSOARG00020016608	UBA1	0.48804	0.02547			ENSOARG00020019509	EXOC5	-0.473273	0.0225304
ENSOARG00020004490	PDE4A	0.791084	0.0254875			ENSOARG00020025282	SPAG7	-0.410559	0.0225948
ENSOARG00020020202	YIPF5	0.6181	0.0254927			ENSOARG00020003499	NAA20	-0.505154	0.0226857
ENSOARG00020026337	FLII	0.501376	0.0255367			ENSOARG00020003765	GPC6	-1.3034	0.0226913
ENSOARG00020020844	GATB	0.651541	0.0256072			ENSOARG00020003134	IFT43	-0.615742	0.0227167
ENSOARG00020006599	SP1	0.765903	0.0257276			ENSOARG00020005039	SLIRP	-1.05212	0.0227462
ENSOARG00020017573	CCL2	4.59873	0.0257507			ENSOARG00020005817	PPP1R12A	-0.385166	0.0227988
ENSOARG00020026198	POLR3A	0.664769	0.0258019			ENSOARG00020014873	SLIT1	-2.0277	0.0228783
ENSOARG00020019220	ELMO3	1.87276	0.0259842			ENSOARG00020019242	RGS2	-0.801634	0.0229194
ENSOARG00020008618	TINF2	0.460145	0.0259864			ENSOARG00020005671	SLC9A9	-0.705348	0.0229194
ENSOARG00020022096	TBC1D1	0.703577	0.0261008			ENSOARG00020015214	APOM	-0.85976	0.0230431
ENSOARG00020000911	ELOVL1	0.614645	0.0261754			ENSOARG00020015640	RAB3GAP1	-0.532031	0.0231337
ENSOARG00020020475	ATP6AP1	1.07122	0.0262547			ENSOARG00020024333	TNKS	-0.753913	0.0232244
ENSOARG00020015851	ZBTB17	0.567268	0.0262566			ENSOARG00020001248	NDUFA4	-1.36332	0.0232342
ENSOARG00020003074	TMEM150A	1.14922	0.0262707			ENSOARG00020010497	DDB2	-0.455892	0.0232382
ENSOARG00020001800	ATP8B2	0.90574	0.0262707			ENSOARG00020009670	NDUFB6	-1.21818	0.0234592
ENSOARG00020014566	B4GALT7	0.694401	0.0262707			ENSOARG00020021198	TTC9C	-0.951503	0.0234622
ENSOARG00020023046	OAT	0.623194	0.0262707			ENSOARG00020017712	CCNT2	-0.454998	0.0234671
ENSOARG00020018950	UBTD1	1.50435	0.0263281			ENSOARG00020015423	SMC3	-0.529527	0.0234721
ENSOARG00020012809	SGPP1	0.624404	0.0263281			ENSOARG00020008562	ARPC5L	-0.534763	0.0236433
ENSOARG00020015521	ZNF331	0.535756	0.0263281			ENSOARG00020020986	OSBPL6	-1.04403	0.0238398
ENSOARG00020021373	FTSJ1	0.760843	0.026413			ENSOARG00020017838	KLF2	-1.06375	0.0238439
ENSOARG00020021585	SGTA	0.564935	0.026464			ENSOARG00020016490	URI1	-0.380078	0.0238954
ENSOARG00020000973	ILF2	0.559059	0.026464			ENSOARG00020010470	MNAT1	-0.719789	0.0239543
ENSOARG00020003510	ZNF7	0.448963	0.0265416			ENSOARG00020009642	PIAS2	-0.419875	0.0240819
ENSOARG00020016930	PSMF1	0.890462	0.0265498			ENSOARG00020023594	FAM76B	-0.751972	0.0240983
ENSOARG00020023890	AIMP2	0.612673	0.0265498			ENSOARG00020015342	GMFB	-0.827621	0.0241733
ENSOARG00020012111	RNF135	0.506822	0.0265893			ENSOARG00020011293	TNKS2	-0.494079	0.0241733
ENSOARG00020003166	PSMD2	0.612132	0.0266062			ENSOARG00020019852	PPIL4	-0.396921	0.0241733
ENSOARG00020022847	YIF1A	0.418524	0.0266597			ENSOARG00020001624	NANS	-0.602105	0.024189
ENSOARG00020025205	CCR1	1.59173	0.0272773			ENSOARG00020005932	CSTB	-1.04037	0.0243292
ENSOARG00020020276	RPA2	0.602798	0.0273231			ENSOARG00020010877	DNAJC5	-0.625135	0.0243292
ENSOARG00020008685	GNB1	0.479163	0.0274832			ENSOARG00020011977	ABTB2	-0.661293	0.0243817
ENSOARG00020021925	EIF3D	0.377729	0.0274832			ENSOARG00020017055	STXBP5	-0.524471	0.0244028
ENSOARG00020025123	RPUSD3	0.362907	0.0274832			ENSOARG00020008414	RNF7	-0.706194	0.0244267
ENSOARG00020016804	BAG5	0.795981	0.0275214			ENSOARG00020012484	NXN	-1.22504	0.0245244
ENSOARG00020007200	TSSC4	0.771503	0.0275214			ENSOARG00020015887	ZFYVE16	-0.521573	0.0246614
ENSOARG00020006403	FERMT3	0.514973	0.0276864			ENSOARG00020006056	ZNF131	-0.518594	0.0247341
ENSOARG00020001794	SCLY	1.1375	0.0277474			ENSOARG00020015334	RPS25	-2.10354	0.0248189
ENSOARG00020007830	FAM217B	1.01075	0.027751			ENSOARG00020021262	NYAP2	-1.45434	0.0251256
ENSOARG00020014535	EHD4	0.731476	0.0277578			ENSOARG00020013703	NUDT8	-0.857082	0.0251635
ENSOARG00020011590	KIAA2013	0.603708	0.0277578			ENSOARG00020016195	RPS6KA3	-0.760301	0.0253033
ENSOARG00020015451	SLC15A3	1.59554	0.0278744			ENSOARG00020015736	SNIP1	-0.696084	0.0253033
ENSOARG00020003457	GFOD2	0.996706	0.0279056			ENSOARG00020012532	SENP6	-0.450478	0.0253725
ENSOARG00020002974	EMP1	1.45275	0.0279627			ENSOARG00020023434	COX5A	-0.910149	0.0254389
ENSOARG00020009920	MAEA	0.654456	0.0279627			ENSOARG00020006708	OXCT1	-0.507573	0.0255367
ENSOARG00020024530	ADO	1.37391	0.0281288			ENSOARG00020025799	YTHDF3	-0.412506	0.0257108
ENSOARG00020020836	ARAP1	0.867837	0.0281288			ENSOARG00020017389	FRA10AC1	-0.523677	0.025831
ENSOARG00020017320	FADS1	1.31513	0.0282423			ENSOARG00020010384	FANCI	-0.753398	0.0259056
ENSOARG00020007627	DYNC2I1	0.996634	0.0282614			ENSOARG00020023049	SRPK1	-0.527188	0.0259077
ENSOARG00020010718	NAMPT	0.831555	0.0282614			ENSOARG00020008665	ENOSF1	-0.588453	0.0259352
ENSOARG00020020274	DHX8	0.455358	0.0282614			ENSOARG00020022583	UGCG	-0.829747	0.0259638
ENSOARG00020009236	GRB14	2.73668	0.0283129			ENSOARG00020015287	KIT	-0.992517	0.0259864
ENSOARG00020017965	STRADB	1.09934	0.0283129			ENSOARG00020005590	FYN	-0.52038	0.0260074
ENSOARG00020012297	FBXW9	1.00507	0.0283129			ENSOARG00020001432	HMCN2	-1.80287	0.0260396
ENSOARG00020007166	ERCC2	0.798326	0.0283129			ENSOARG00020012128	PI3	-1.80337	0.0261008
ENSOARG00020000306	ZC3HC1	0.573081	0.0283129			ENSOARG00020006815	AVL9	-0.604853	0.026199
ENSOARG00020003118	POLR3C	0.570111	0.0283129			ENSOARG00020001687	XPA	-0.754588	0.0262546
ENSOARG00020000907	PIP4K2C	0.458379	0.0283129			ENSOARG00020024390	MTDH	-0.516429	0.0262546
ENSOARG00020012403	SOCS2	1.11622	0.0284038			ENSOARG00020009448	C12orf66	-0.70807	0.0263757
ENSOARG00020016591	DAPK3	0.873502	0.0284896			ENSOARG00020009080	FAM162A	-0.720149	0.0263763
ENSOARG00020003519	TBC1D20	0.450261	0.0284896			ENSOARG00020011206	CEP70	-0.646261	0.0264394
ENSOARG00020021663	SLC46A2	3.94749	0.0285056			ENSOARG00020012746	WDR20	-0.404088	0.0264418
ENSOARG00020012366	MAP4K2	0.663319	0.0285543			ENSOARG00020023609	RRAGB	-0.574962	0.0264477
ENSOARG00020014983	RAD52	0.485048	0.028557			ENSOARG00020023537	PCYT1B	-1.22081	0.026464
ENSOARG00020025998	MAPK1	0.555417	0.0285744			ENSOARG00020013767	DNAJB14	-0.510161	0.026464
ENSOARG00020011250	SCAMP3	0.516428	0.0286659			ENSOARG00020009692	TCP11L1	-0.481152	0.026495
ENSOARG00020019145	CTNNB1	0.481832	0.0287273			ENSOARG00020001362	MCOLN3	-1.31199	0.0265128
ENSOARG00020000058	CTPS1	0.657563	0.0288137			ENSOARG00020020110	U2AF1L4	-0.624022	0.0265416
ENSOARG00020005571	ESS2	0.566699	0.0288451			ENSOARG00020003246	NDUFS4	-0.865878	0.0265498
ENSOARG00020022375	TMEM187	1.3632	0.0289534			ENSOARG00020020929	NRM	-0.805937	0.0265498
ENSOARG00020011210	ABCB6	0.751605	0.0289669			ENSOARG00020023844	MLLT10	-0.559722	0.0266297
ENSOARG00020003623	PLAUR	2.49582	0.0290134			ENSOARG00020000404	SGO1	-1.17697	0.0266389
ENSOARG00020008529	RAB29	0.797774	0.0290468			ENSOARG00020023327	RFC1	-0.538845	0.0266791
ENSOARG00020008805	SLC35E2B	0.750839	0.0293361			ENSOARG00020012291	GPCPD1	-0.461183	0.0266791
ENSOARG00020012058	MTIF3	0.338254	0.0293361			ENSOARG00020006732	WDR33	-0.428174	0.0266791
ENSOARG00020021867	SUPT6H	0.460554	0.0293575			ENSOARG00020005990	FASTKD5	-0.551039	0.026765
ENSOARG00020026277	DRG2	0.650671	0.0294064			ENSOARG00020006615	SBNO1	-0.370658	0.0267774
ENSOARG00020002956	RNF41	0.755992	0.0294923			ENSOARG00020013773	C1orf105	-1.16535	0.0268052
ENSOARG00020016960	MRPL28	0.423387	0.0295032			ENSOARG00020008561	SYCP3	-1.2309	0.0271608
ENSOARG00020010395	UCKL1	0.660662	0.0295421			ENSOARG00020023767	KIF15	-1.19424	0.0271608
ENSOARG00020001685	LRP1	2.75695	0.029632			ENSOARG00020024651	SUPT3H	-0.58942	0.0272773
ENSOARG00020022978	ATL3	0.63328	0.029632			ENSOARG00020017101	DBP	-0.666135	0.0273194
ENSOARG00020001587	XPO1	0.527795	0.0297085			ENSOARG00020009547	FAR1	-0.515561	0.0273477
ENSOARG00020007778	GPR137	1.06038	0.0298998			ENSOARG00020024017	IFT20	-0.604493	0.02739
ENSOARG00020015762	UNC45A	0.788961	0.029904			ENSOARG00020017585	TMEM263	-0.562786	0.02739
ENSOARG00020011670	ZNF623	1.3962	0.0300006			ENSOARG00020015333	CASQ1	-0.476928	0.0274331
ENSOARG00020023839	TMEM129	0.725369	0.0300808			ENSOARG00020019068	ITGA4	-0.544686	0.0274863
ENSOARG00020010518	UNC13D	0.890416	0.0301413			ENSOARG00020020993	MARCHF6	-0.422759	0.0276697
ENSOARG00020025493	LEF1	0.475911	0.0302292			ENSOARG00020017991	FOXP1	-0.46379	0.0276864
ENSOARG00020025703	EFTUD2	0.478126	0.0302675			ENSOARG00020020357	STIM2	-0.413388	0.0276957
ENSOARG00020020564	RANBP3	0.628155	0.0302829			ENSOARG00020022871	ANO10	-0.772428	0.0277578
ENSOARG00020010003	IRF4	0.928546	0.0304639			ENSOARG00020002045	MAATS1	-0.833744	0.0278744
ENSOARG00020003541	TUBB3	1.08823	0.0304704			ENSOARG00020011207	CREM	-0.773119	0.0278744
ENSOARG00020020760	HMGCR	0.43795	0.0304704			ENSOARG00020000139	TMEM108	-0.958993	0.0279056
ENSOARG00020011484	B3GALT6	1.17519	0.0306031			ENSOARG00020009665	MAP2K5	-0.40523	0.0279441
ENSOARG00020016889	SMG5	0.797539	0.0306031			ENSOARG00020006723	TTC14	-0.665226	0.0279879
ENSOARG00020020038	GEMIN5	0.70815	0.0306031			ENSOARG00020015221	OBSL1	-0.803279	0.0280018
ENSOARG00020011679	PRUNE1	0.659055	0.0306031			ENSOARG00020006411	KIF2A	-0.353018	0.0280806
ENSOARG00020008439	CD86	0.602465	0.0306031			ENSOARG00020024229	SLF2	-0.720584	0.0281898
ENSOARG00020002605	TIMELESS	0.434931	0.0306031			ENSOARG00020004283	ZNF667	-0.653636	0.0282544
ENSOARG00020011701	KLHL3	1.15184	0.0307794			ENSOARG00020021728	CSDE1	-0.43574	0.0282947
ENSOARG00020020226	PNPLA7	0.865118	0.0309677			ENSOARG00020024130	CDK1	-1.46805	0.0283129
ENSOARG00020009398	TERF2	0.413973	0.0310414			ENSOARG00020025310	C10orf143	-0.576185	0.0283129
ENSOARG00020015117	FAM102A	0.715347	0.0311348			ENSOARG00020005878	ATP6V1F	-0.921382	0.0283314
ENSOARG00020000885	POMGNT1	0.643247	0.0311348			ENSOARG00020002289	PAK2	-0.386353	0.0283983
ENSOARG00020003201	DFFB	0.758156	0.031326			ENSOARG00020008050	USP3	-0.504089	0.0285056
ENSOARG00020020533	DNAJC11	0.423208	0.031326			ENSOARG00020007246	H2BC3	-2.60809	0.0285744
ENSOARG00020026220	PPIF	0.692577	0.0314682			ENSOARG00020026366	PKMYT1	-0.820809	0.0285744
ENSOARG00020002897	RNF20	0.474307	0.0314682			ENSOARG00020009563	CEP112	-0.974772	0.0286634
ENSOARG00020010312	GBA	0.643952	0.0315572			ENSOARG00020026191	NME1	-0.811655	0.0286634
ENSOARG00020020764	IER3	2.12227	0.0315579			ENSOARG00020007167	ROCK1	-0.447487	0.0287394
ENSOARG00020002160	PTPA	0.506266	0.031611			ENSOARG00020013157	CASP3	-1.31095	0.0288451
ENSOARG00020017271	CCT3	0.704968	0.0316468			ENSOARG00020000517	NDUFB7	-0.997919	0.0288829
ENSOARG00020019082	CDIPT	0.727858	0.0319208			ENSOARG00020006670	GREB1L	-0.619109	0.0289363
ENSOARG00020017438	SMARCD2	0.623655	0.0319213			ENSOARG00020009058	EIF3M	-0.664584	0.0289867
ENSOARG00020015730	CCND3	0.565268	0.0319213			ENSOARG00020005311	CST3	-0.93718	0.0290467
ENSOARG00020016627	NUMA1	0.957116	0.0319309			ENSOARG00020007659	MYEF2	-0.585662	0.0290521
ENSOARG00020003196	ACD	0.439715	0.0319309			ENSOARG00020000694	TEX10	-0.421804	0.02916
ENSOARG00020009978	BPI	1.88132	0.0319823			ENSOARG00020010293	SMAD5	-0.74022	0.0294633
ENSOARG00020022705	P4HTM	0.774685	0.0319823			ENSOARG00020025329	AAMDC	-0.746802	0.0295032
ENSOARG00020015219	STK11	0.660109	0.0319823			ENSOARG00020002367	NDUFB4	-1.19864	0.029612
ENSOARG00020007317	ATAD1	0.714492	0.0319841			ENSOARG00020010737	AP2S1	-0.732014	0.0297545
ENSOARG00020010262	COPB2	0.567809	0.0321361			ENSOARG00020007553	CHD9	-0.44289	0.02976
ENSOARG00020004534	CARS2	0.666859	0.0322384			ENSOARG00020015697	SSH2	-0.71147	0.0297787
ENSOARG00020000234	SYK	0.982798	0.0323249			ENSOARG00020019615	ENTPD4	-0.515891	0.0301097
ENSOARG00020013705	PHF1	0.717379	0.0323955			ENSOARG00020013929	SH3RF1	-0.822623	0.0301102
ENSOARG00020022612	ATG16L2	0.959855	0.0324211			ENSOARG00020010120	ZFR	-0.437253	0.0302272
ENSOARG00020021442	SLC31A2	1.03218	0.0325103			ENSOARG00020004875	RSU1	-0.61138	0.0303855
ENSOARG00020021287	EFNB1	1.46003	0.0326403			ENSOARG00020008084	SMPD3	-1.08048	0.0304295
ENSOARG00020026167	FCRL1	1.27552	0.0326923			ENSOARG00020003161	USP16	-0.573972	0.0304295
ENSOARG00020002090	ANKMY2	0.65366	0.0326923			ENSOARG00020019437	CUL3	-0.463998	0.0304704
ENSOARG00020022799	TUBB4B	0.601198	0.0326923			ENSOARG00020024976	ORC4	-0.417685	0.0305509
ENSOARG00020023784	NAIP	3.00169	0.0327184			ENSOARG00020019003	COX6B1	-1.11619	0.0306031
ENSOARG00020018526	RAB8A	0.529729	0.0327664			ENSOARG00020012281	MED31	-0.839756	0.0306031
ENSOARG00020021121	SERPINA1	3.12835	0.0333788			ENSOARG00020014749	CDKN3	-0.801515	0.0306031
ENSOARG00020015190	C6orf47	1.12804	0.0334731			ENSOARG00020010106	MRPL52	-0.771939	0.0306031
ENSOARG00020025732	LYSMD2	1.00896	0.0334731			ENSOARG00020015625	TMEM126A	-0.74619	0.0306031
ENSOARG00020014219	TRIM10	0.784769	0.0334731			ENSOARG00020021503	DNAJC27	-0.603362	0.0306031
ENSOARG00020024964	DHX30	0.592094	0.0334731			ENSOARG00020005741	U2SURP	-0.588933	0.0306031
ENSOARG00020024908	ZFP36	0.587138	0.0334731			ENSOARG00020026224	NT5M	-0.669294	0.0307798
ENSOARG00020017023	SPHK2	0.86302	0.0334825			ENSOARG00020014840	EIF5	-0.45742	0.0308512
ENSOARG00020016806	GNB2	0.506211	0.0334825			ENSOARG00020017281	EPHB1	-1.74812	0.0310816
ENSOARG00020009861	THOC5	0.459874	0.0337039			ENSOARG00020003871	ANLN	-1.51155	0.0311348
ENSOARG00020024799	EARS2	1.41226	0.0337738			ENSOARG00020004181	CIP2A	-0.736377	0.0311348
ENSOARG00020026202	MAP2K3	0.790718	0.0337738			ENSOARG00020018433	CASD1	-0.554515	0.0311348
ENSOARG00020019374	EHMT1	0.506148	0.0337738			ENSOARG00020002268	ERCC6L2	-0.459405	0.0312724
ENSOARG00020010391	GRPEL1	0.456676	0.0337738			ENSOARG00020019090	RORA	-0.761297	0.0314142
ENSOARG00020001352	HDAC4	0.942903	0.0338353			ENSOARG00020019344	ATAD2B	-0.629512	0.0314142
ENSOARG00020005715	IL12RB1	0.808393	0.0339214			ENSOARG00020003108	ABCG1	-0.574183	0.0314142
ENSOARG00020000942	MCAT	0.927939	0.0339335			ENSOARG00020001464	FKBP11	-0.694149	0.0314614
ENSOARG00020001256	DDIT3	0.612877	0.0339335			ENSOARG00020024802	CCDC12	-0.458628	0.0314984
ENSOARG00020026300	TEDC2	0.836282	0.0339338			ENSOARG00020016737	PDCD4	-0.490977	0.0315208
ENSOARG00020011128	IL10	1.26751	0.0340293			ENSOARG00020012488	USP12	-0.475639	0.0316468
ENSOARG00020012681	MIDEAS	0.578413	0.0342572			ENSOARG00020009031	PANK1	-0.570342	0.031678
ENSOARG00020024547	SLC5A2	0.584078	0.0344404			ENSOARG00020004093	TRAF1	-0.51188	0.0316892
ENSOARG00020003022	EIF4G1	0.711998	0.034506			ENSOARG00020018689	EIF3J	-0.812127	0.031756
ENSOARG00020020478	RRN3	0.422016	0.0347285			ENSOARG00020016365	CHD1	-0.517178	0.031756
ENSOARG00020021608	PLIN2	0.610817	0.0347425			ENSOARG00020015959	NCR3	-0.437622	0.0317871
ENSOARG00020023466	STX4	0.476251	0.0349244			ENSOARG00020007640	RALGAPA1	-0.531931	0.0318535
ENSOARG00020000334	OLR1	3.60357	0.0349684			ENSOARG00020017399	AK8	-0.93672	0.0319208
ENSOARG00020000737	PLPP7	1.15913	0.0349684			ENSOARG00020004883	HINT2	-0.646098	0.0319309
ENSOARG00020025164	CCRL2	1.96317	0.0350865			ENSOARG00020022148	PLEKHA2	-0.495794	0.0319482
ENSOARG00020010869	TMEM30B	1.47782	0.0350865			ENSOARG00020018696	S100A10	-0.831215	0.0320868
ENSOARG00020019166	MTA2	0.668868	0.0351868			ENSOARG00020014115	C2orf69	-0.85321	0.0321194
ENSOARG00020014538	PPP1R11	0.549407	0.0351895			ENSOARG00020006196	GHR	-0.830364	0.0323979
ENSOARG00020003290	SIDT2	0.737558	0.0352895			ENSOARG00020010256	SMARCA5	-0.388958	0.0324211
ENSOARG00020022684	RAB1B	0.604812	0.035369			ENSOARG00020006510	PBX3	-0.830071	0.0325299
ENSOARG00020012603	HSPA1A	2.16974	0.0355087			ENSOARG00020024622	COX8A	-1.02249	0.0325744
ENSOARG00020012769	KPTN	0.572089	0.0359556			ENSOARG00020010261	SUDS3	-0.692932	0.0326923
ENSOARG00020000333	SKAP2	2.67766	0.0360171			ENSOARG00020004330	FMC1	-1.17062	0.0327664
ENSOARG00020006198	ADCY7	0.659053	0.0360769			ENSOARG00020022318	DPYSL3	-1.99213	0.0328962
ENSOARG00020000293	ITPRIPL1	0.812004	0.0361476			ENSOARG00020001804	AGL	-0.706924	0.0328962
ENSOARG00020001508	SCRN3	0.604092	0.036207			ENSOARG00020014788	ARPC3	-0.594397	0.0328962
ENSOARG00020021626	WDR74	0.391249	0.036259			ENSOARG00020022544	BCLAF1	-0.367931	0.0328962
ENSOARG00020024288	L3MBTL2	0.653455	0.0362921			ENSOARG00020019451	PIGH	-0.834456	0.0329479
ENSOARG00020005811	ILF3	0.396965	0.0364503			ENSOARG00020011991	PCNA	-0.672233	0.0331204
ENSOARG00020020838	THAP3	0.469286	0.0366962			ENSOARG00020004260	BABAM2	-0.330414	0.0331204
ENSOARG00020012903	RNF157	0.65688	0.0366971			ENSOARG00020004477	SAP18	-0.742014	0.0331905
ENSOARG00020018780	AK2	0.822062	0.0367528			ENSOARG00020012064	AASDHPPT	-0.439129	0.0332073
ENSOARG00020013392	VPS11	0.550657	0.0368786			ENSOARG00020019449	NDUFV2	-0.565353	0.0333435
ENSOARG00020016366	GTF3C5	0.692849	0.0369592			ENSOARG00020023530	MAP3K5	-0.395145	0.0333678
ENSOARG00020007407	JADE2	0.628741	0.0370756			ENSOARG00020026023	SDF2L1	-0.486912	0.0333876
ENSOARG00020023908	UQCRC1	0.55793	0.0372741			ENSOARG00020021950	PLEKHA1	-0.342501	0.0333876
ENSOARG00020022449	MTRR	0.492745	0.0374362			ENSOARG00020017008	DPY19L3	-0.678475	0.0334731
ENSOARG00020006506	ZBTB7B	1.27941	0.0374519			ENSOARG00020019417	PCBP2	-0.424723	0.0334825
ENSOARG00020015151	GPANK1	0.379157	0.0374519			ENSOARG00020008120	SLF1	-0.665125	0.033684
ENSOARG00020011413	CAPRIN1	0.51827	0.0375277			ENSOARG00020007789	ZNF326	-0.482877	0.033684
ENSOARG00020002360	SHC1	0.499987	0.0376741			ENSOARG00020009538	CATSPER2	-0.87759	0.0337039
ENSOARG00020003664	RBM17	0.381052	0.0377259			ENSOARG00020005620	DTWD1	-0.548062	0.0337738
ENSOARG00020025503	LYN	0.998144	0.0377594			ENSOARG00020017859	IPO7	-0.541444	0.0337738
ENSOARG00020019909	C1orf74	0.966478	0.0378704			ENSOARG00020011795	CRLF3	-0.534672	0.0337738
ENSOARG00020007611	MAPK12	0.901012	0.0379193			ENSOARG00020003550	RAD51B	-0.438885	0.0337738
ENSOARG00020005258	DGCR2	0.906051	0.0379722			ENSOARG00020020197	PSENEN	-0.962861	0.0339214
ENSOARG00020020375	CDK10	0.737428	0.0382181			ENSOARG00020013232	MANEA	-0.572633	0.0339335
ENSOARG00020012059	GATD1	0.814392	0.0383456			ENSOARG00020019193	CNTLN	-1.2092	0.0339338
ENSOARG00020014069	C2CD2L	0.883113	0.0383474			ENSOARG00020020459	ARMH4	-0.766427	0.0339338
ENSOARG00020010537	SCAP	0.545823	0.0383488			ENSOARG00020002168	CDC14A	-0.637494	0.0339338
ENSOARG00020013473	SDHAF2	0.526661	0.0383644			ENSOARG00020025498	RABEP1	-0.430578	0.0339338
ENSOARG00020021961	TMEM222	0.398953	0.0383644			ENSOARG00020022656	MTMR8	-0.417121	0.0339338
ENSOARG00020026454	SLX4	0.792609	0.0384431			ENSOARG00020006142	TRAPPC6A	-0.707636	0.0339452
ENSOARG00020005338	CDKN2D	0.716445	0.0384673			ENSOARG00020011163	NPAT	-0.582266	0.0339452
ENSOARG00020015438	ST6GALNAC4	0.386716	0.0384673			ENSOARG00020008115	HNRNPH3	-0.6726	0.0340092
ENSOARG00020016810	DPF2	0.530065	0.0385416			ENSOARG00020023351	CDCA3	-1.41592	0.0340293
ENSOARG00020001974	EIF2B4	0.353192	0.0385416			ENSOARG00020013593	ELOA	-0.646429	0.0340293
ENSOARG00020000326	SNRNP200	0.604518	0.0385951			ENSOARG00020017686	CLDN7	-1.72249	0.034071
ENSOARG00020026339	TBL3	1.01094	0.0385987			ENSOARG00020007191	DEPDC1B	-1.27518	0.0341363
ENSOARG00020005830	HACD3	0.517228	0.0386335			ENSOARG00020005801	UPF2	-0.652325	0.0341363
ENSOARG00020026317	KCTD5	1.08766	0.0386603			ENSOARG00020000947	TRBV3-1	-1.14928	0.0342572
ENSOARG00020005392	MPV17L2	0.648539	0.0386603			ENSOARG00020010816	IDUA	-0.629322	0.0343216
ENSOARG00020015133	TFEB	0.641834	0.0386603			ENSOARG00020014349	CHD6	-0.557644	0.0343936
ENSOARG00020011894	ITPKC	0.690714	0.0387832			ENSOARG00020003939	GPT	-1.04317	0.034506
ENSOARG00020024076	IRAK2	0.571295	0.0387832			ENSOARG00020017871	SAP25	-0.968233	0.0346216
ENSOARG00020022997	PRPF8	0.43954	0.0387832			ENSOARG00020018756	ACBD3	-0.410929	0.0346502
ENSOARG00020017764	PIGQ	0.81916	0.0389225			ENSOARG00020024941	OGA	-0.434808	0.0347704
ENSOARG00020025455	KIF1C	0.944397	0.0389592			ENSOARG00020000448	C1D	-0.68173	0.0347738
ENSOARG00020022257	SRR	0.505574	0.0392931			ENSOARG00020006756	RFX3	-0.696585	0.0348544
ENSOARG00020009283	CASC3	0.475565	0.0392931			ENSOARG00020004240	DCLRE1C	-0.496366	0.0348544
ENSOARG00020011180	GTPBP1	0.648042	0.0395776			ENSOARG00020020024	RASAL2	-0.387915	0.0348628
ENSOARG00020003810	SCCPDH	0.7689	0.0395817			ENSOARG00020004422	RPL28	-0.891679	0.0349684
ENSOARG00020014978	TSC2	0.708113	0.0397516			ENSOARG00020007243	COQ3	-0.512409	0.0349935
ENSOARG00020024144	STAT5B	0.504888	0.0400236			ENSOARG00020002758	ARL13B	-0.547641	0.0351527
ENSOARG00020011874	TULP3	1.13997	0.0400735			ENSOARG00020023226	MKNK2	-0.938786	0.0351706
ENSOARG00020024038	TREX1	1.04786	0.0401492			ENSOARG00020005431	CSNK1G3	-0.543608	0.0351868
ENSOARG00020023163	JAKMIP1	0.372944	0.0403753			ENSOARG00020001339	GLI1	-1.60078	0.0352344
ENSOARG00020026122	HDGF	0.697009	0.0405363			ENSOARG00020005870	RNF180	-1.08185	0.0352895
ENSOARG00020023665	RELT	2.32787	0.0405923			ENSOARG00020011193	CCDC18	-0.827636	0.0352895
ENSOARG00020001451	B3GNT2	1.16357	0.0408196			ENSOARG00020014532	URGCP	-0.430352	0.0353067
ENSOARG00020020086	EBP	1.01834	0.0409842			ENSOARG00020013916	UQCR10	-1.30101	0.0354939
ENSOARG00020020327	FBXO22	0.526505	0.0411308			ENSOARG00020021074	DIP2B	-0.539713	0.0355021
ENSOARG00020006831	NOL12	0.407578	0.0411308			ENSOARG00020005433	PIGF	-0.504898	0.0355419
ENSOARG00020010960	BST-2A	2.14653	0.0411503			ENSOARG00020001748	MRPL53	-0.613654	0.0356029
ENSOARG00020010715	FUZ	0.547286	0.0412235			ENSOARG00020008461	AUNIP	-1.32156	0.0356911
ENSOARG00020004130	CYHR1	0.514082	0.0412235			ENSOARG00020024466	PIP4K2A	-0.412802	0.035736
ENSOARG00020024428	NEK4	0.496862	0.0412235			ENSOARG00020023796	ARRDC3	-0.948636	0.0359211
ENSOARG00020026262	TELO2	0.951026	0.0412442			ENSOARG00020006771	PITPNB	-0.345848	0.0360171
ENSOARG00020009507	BLOC1S4	0.614185	0.0413897			ENSOARG00020023357	CCR10	-0.933973	0.0360225
ENSOARG00020000212	TOMM40L	0.614634	0.0415757			ENSOARG00020020757	IPMK	-0.691948	0.0360619
ENSOARG00020018372	BATF	0.558396	0.0415773			ENSOARG00020010109	MROH9	-1.24127	0.0360769
ENSOARG00020011921	FCMR	0.662772	0.0418402			ENSOARG00020000391	MPLKIP	-0.414468	0.0360769
ENSOARG00020026039	DCAF1	0.353513	0.0419657			ENSOARG00020001780	SRI	-0.719192	0.0363232
ENSOARG00020004966	TUBGCP3	0.585342	0.0420665			ENSOARG00020016704	ATG14	-0.508383	0.0363232
ENSOARG00020001679	UBAP2L	0.400823	0.0422455			ENSOARG00020010407	DENND1B	-0.630232	0.036468
ENSOARG00020022174	C1GALT1C1	0.824391	0.0423032			ENSOARG00020012384	RPL3	-0.565581	0.0366971
ENSOARG00020015626	MTFP1	0.956649	0.0423743			ENSOARG00020009771	CSTF3	-0.511328	0.0367588
ENSOARG00020000656	FCGR3A	2.79261	0.0424704			ENSOARG00020013227	MED13L	-0.524274	0.0368733
ENSOARG00020018065	CLPB	0.517354	0.0425698			ENSOARG00020006190	GRB2	-0.60734	0.0368786
ENSOARG00020007104	IL10RA	0.87801	0.0426621			ENSOARG00020014626	RETREG1	-0.573348	0.0368786
ENSOARG00020019132	FUBP1	0.389118	0.0426875			ENSOARG00020016493	DLGAP5	-1.00201	0.0370749
ENSOARG00020016199	C1orf109	0.958136	0.0427398			ENSOARG00020004710	NT5DC1	-0.489763	0.0372921
ENSOARG00020014939	ACSF3	0.482383	0.0429656			ENSOARG00020008175	ARHGAP18	-0.631781	0.0374519
ENSOARG00020004841	ARL4C	2.17702	0.0429835			ENSOARG00020011522	SNRPD2	-1.14346	0.0375277
ENSOARG00020013918	FTCDNL1	0.505998	0.043204			ENSOARG00020009723	DDX21	-0.69948	0.0375277
ENSOARG00020011910	TBC1D8	1.57999	0.0432511			ENSOARG00020006149	PKN2	-0.514499	0.0375277
ENSOARG00020022397	IMPDH2	0.363022	0.0433012			ENSOARG00020021333	NEMF	-0.444315	0.0375329
ENSOARG00020006297	SRRD	0.801493	0.0433806			ENSOARG00020025367	SNRPB2	-0.597217	0.0375493
ENSOARG00020018610	MTMR4	0.471165	0.0433806			ENSOARG00020003203	SNX14	-0.43107	0.0376449
ENSOARG00020017477	SHQ1	0.517815	0.0434112			ENSOARG00020018545	CTDSPL2	-0.433223	0.0376741
ENSOARG00020023557	AFG3L2	0.44209	0.0434112			ENSOARG00020000690	RMND5A	-0.425143	0.0377287
ENSOARG00020018326	SLC35C2	0.555707	0.0434522			ENSOARG00020008161	CDC7	-0.708164	0.0377594
ENSOARG00020022952	NDOR1	0.705994	0.0435453			ENSOARG00020009309	TET2	-0.443117	0.0378308
ENSOARG00020003543	CRNKL1	0.499214	0.043662			ENSOARG00020013975	H2AFX	-0.78614	0.0378521
ENSOARG00020023625	ULK3	0.396077	0.043662			ENSOARG00020012873	R3HDM1	-0.374142	0.0378521
ENSOARG00020004012	ZNF227	0.617354	0.0437079			ENSOARG00020008371	RUFY2	-0.591404	0.0378704
ENSOARG00020026124	PRCC	0.452129	0.0438536			ENSOARG00020013850	BBOF1	-0.505715	0.0378927
ENSOARG00020026345	GFER	0.448143	0.0438544			ENSOARG00020019366	SMTN	-1.5496	0.0379211
ENSOARG00020016680	PLEKHM2	0.73589	0.0439318			ENSOARG00020003211	ARL15	-0.764348	0.0381556
ENSOARG00020013171	TAPBP	0.530654	0.0440503			ENSOARG00020011843	APAF1	-0.497503	0.0382071
ENSOARG00020022358	NUDC	0.314345	0.044101			ENSOARG00020022992	STAG2	-0.421915	0.0382486
ENSOARG00020013191	DPP9	0.730652	0.0441536			ENSOARG00020024911	MBD5	-0.74291	0.0383245
ENSOARG00020025482	TMEM42	0.448264	0.044287			ENSOARG00020014742	VPS35L	-0.311117	0.0383456
ENSOARG00020020029	S1PR4	0.604365	0.0444108			ENSOARG00020015608	AURKA	-0.807158	0.0383599
ENSOARG00020018321	JDP2	0.828184	0.0444361			ENSOARG00020018368	INTS6L	-0.446851	0.0383599
ENSOARG00020017978	CTSC	0.790516	0.0444361			ENSOARG00020019325	PTPN13	-0.464382	0.0383812
ENSOARG00020021175	MUS81	0.53597	0.0444361			ENSOARG00020011048	OSTF1	-0.520573	0.0384006
ENSOARG00020012693	PPA1	0.656562	0.0445676			ENSOARG00020008087	PRKAA1	-0.509571	0.0384673
ENSOARG00020013142	TICAM1	0.997662	0.044723			ENSOARG00020025239	PRPF4B	-0.442431	0.0384877
ENSOARG00020012530	THYN1	0.534478	0.0447435			ENSOARG00020008264	B3GLCT	-0.47342	0.0385416
ENSOARG00020019574	SYN3	0.680999	0.044906			ENSOARG00020005797	NUCB2	-0.662773	0.0387832
ENSOARG00020025810	RAF1	0.456063	0.0451266			ENSOARG00020003016	DNAJB9	-0.596354	0.0387832
ENSOARG00020005757	TOMM40	0.537116	0.0452233			ENSOARG00020016928	SHOC2	-0.572745	0.0387832
ENSOARG00020018470	RBM42	0.524626	0.0452233			ENSOARG00020001816	TTL	-0.73258	0.0388153
ENSOARG00020008532	UBR4	0.564983	0.0454819			ENSOARG00020012267	NME9	-0.883332	0.0389506
ENSOARG00020009456	REC8	1.18598	0.0458344			ENSOARG00020021942	TPPP3	-1.16184	0.0391132
ENSOARG00020019991	MCM3	0.541961	0.0458344			ENSOARG00020004469	HEXA	-0.371022	0.0391175
ENSOARG00020025244	ENO3	1.74001	0.0459686			ENSOARG00020015431	CCDC149	-0.748462	0.0391825
ENSOARG00020005094	TM9SF4	0.326771	0.0461074			ENSOARG00020002689	MAGI2	-0.93702	0.0393313
ENSOARG00020023567	HERC5	0.984774	0.0462698			ENSOARG00020016877	ATP7A	-0.547784	0.0397516
ENSOARG00020006467	FLAD1	0.431802	0.0463643			ENSOARG00020003114	INTS6	-0.348655	0.0397516
ENSOARG00020001551	C1orf43	0.839669	0.0467521			ENSOARG00020023486	RNF145	-0.464511	0.0398437
ENSOARG00020010847	KLHDC4	0.663059	0.0468327			ENSOARG00020008622	RPL36	-1.2574	0.0400236
ENSOARG00020008240	PDCD11	0.398806	0.0468638			ENSOARG00020023091	FGGY	-0.681179	0.0403753
ENSOARG00020015008	TTC9B	2.14266	0.0471414			ENSOARG00020006051	STK39	-0.380951	0.0405185
ENSOARG00020016328	CD79B	0.94181	0.0471913			ENSOARG00020019885	UHRF1BP1	-0.422839	0.0406583
ENSOARG00020019237	FGF13	0.612209	0.0472206			ENSOARG00020021776	CHM	-0.523425	0.0407248
ENSOARG00020018898	SESN2	1.21234	0.047339			ENSOARG00020013602	ATP11C	-0.395868	0.0407604
ENSOARG00020012824	NAPA	0.568325	0.047339			ENSOARG00020006754	ARL3	-0.569711	0.0407816
ENSOARG00020020172	NOA1	0.660145	0.0477011			ENSOARG00020006652	NUP42	-0.538891	0.0407985
ENSOARG00020006406	GART	0.611535	0.0478232			ENSOARG00020020569	U2	-2.27576	0.0408043
ENSOARG00020016657	AXIN1	0.861392	0.0479779			ENSOARG00020017048	CEP55	-1.30522	0.0409311
ENSOARG00020012157	GCLM	0.514443	0.0479779			ENSOARG00020003443	ITGA2	-0.691436	0.0409393
ENSOARG00020004699	GPT2	1.28922	0.0479792			ENSOARG00020012739	RNGTT	-0.349444	0.0409842
ENSOARG00020007396	IFNAR2	0.388902	0.0479792			ENSOARG00020001839	SEC62	-0.828076	0.0410054
ENSOARG00020010211	LPCAT1	0.917268	0.0479845			ENSOARG00020024600	SLC35B3	-0.433755	0.0410056
ENSOARG00020002205	HK2	1.18646	0.0480211			ENSOARG00020003835	FAM107B	-0.401462	0.0410567
ENSOARG00020012438	CARD11	0.632243	0.0480568			ENSOARG00020010491	SLC9A8	-0.422529	0.04108
ENSOARG00020004062	UBQLN1	0.370292	0.0480568			ENSOARG00020009815	RUNX3	-0.740755	0.0412235
ENSOARG00020015150	VAC14	0.591189	0.0481402			ENSOARG00020005744	CWC27	-0.543225	0.0412553
ENSOARG00020012818	PIP4P1	0.543581	0.0485125			ENSOARG00020026314	CCSER2	-0.431116	0.0413823
ENSOARG00020018929	ZNRD2	0.519176	0.0485299			ENSOARG00020025888	ABCA5	-0.964551	0.0415773
ENSOARG00020024663	NMI	0.564918	0.0487146			ENSOARG00020004810	PPP1CB	-0.348291	0.0418369
ENSOARG00020003481	COQ9	0.430565	0.0487146			ENSOARG00020006769	FAM177A1	-0.633909	0.0418402
ENSOARG00020008923	STN1	0.504821	0.0487812			ENSOARG00020023473	EDRF1	-0.528228	0.0419657
ENSOARG00020025086	NARS2	0.340001	0.0487812			ENSOARG00020004191	DPY19L4	-0.762301	0.0421948
ENSOARG00020006116	ANXA4	1.41625	0.0489393			ENSOARG00020001969	TRMT10C	-0.713213	0.0422825
ENSOARG00020025380	SMARCAL1	0.459492	0.0489393			ENSOARG00020017729	MAGEE2	-1.00854	0.042296
ENSOARG00020012239	SEC24D	0.338042	0.0489835			ENSOARG00020015414	FBXL20	-0.402743	0.042296
ENSOARG00020025428	CLEC3B	0.919839	0.0492218			ENSOARG00020012720	LIN54	-0.525145	0.0423726
ENSOARG00020015078	SF3A1	0.47495	0.0492468			ENSOARG00020013738	GULP1	-0.520511	0.0423726
ENSOARG00020016666	HMCES	0.663665	0.0492969			ENSOARG00020005521	ATP8B4	-0.85619	0.0423743
ENSOARG00020009271	PUS7	0.657898	0.0495438			ENSOARG00020023422	NEDD4	-0.879439	0.0425692
ENSOARG00020003046	SHFL	0.58213	0.0495438			ENSOARG00020022153	LSM7	-1.0202	0.0425997
ENSOARG00020025939	TRIT1	0.473821	0.0495438			ENSOARG00020024334	COMMD3	-0.486255	0.0425997
ENSOARG00020011686	FBXO46	1.13805	0.0496457			ENSOARG00020012616	SRSF11	-0.444817	0.042688
ENSOARG00020012971	VMP1	0.385094	0.0496457			ENSOARG00020017142	MRPS14	-0.826149	0.0428502
ENSOARG00020014503	PRPSAP1	0.600839	0.0496952			ENSOARG00020008918	DMTF1	-0.372089	0.0428771
ENSOARG00020024379	STOML1	1.49059	0.049725			ENSOARG00020001763	CDC14B	-0.828084	0.0429604
ENSOARG00020005784	CABLES2	1.06105	0.0497489			ENSOARG00020022702	TSPAN2	-0.685243	0.0429604
ENSOARG00020013999	PPP2R5B	0.786911	0.0497489			ENSOARG00020017228	PAM	-1.03892	0.0431338
ENSOARG00020002047	ASB6	0.573425	0.0497489			ENSOARG00020014448	RAPGEF2	-0.415732	0.0432071
ENSOARG00020016758	TRMT61A	1.09473	0.0498962			ENSOARG00020014923	TTK	-0.903784	0.0432948
ENSOARG00020021310	ELP2	0.43641	0.0499875			ENSOARG00020009727	ARNT	-0.410031	0.0433709
						ENSOARG00020023887	TRIP4	-0.402217	0.0433711
						ENSOARG00020014614	POLR1H	-0.50117	0.0433814
						ENSOARG00020021860	USP28	-0.486101	0.0434112
						ENSOARG00020021536	STARD4	-0.696268	0.0436686
						ENSOARG00020024385	EGFL8	-0.829131	0.0437881
						ENSOARG00020023535	PYURF	-0.51357	0.0437881
						ENSOARG00020018969	STX7	-0.55055	0.0438349
						ENSOARG00020022969	SMIM26	-1.23414	0.0438544
						ENSOARG00020000961	SNAPIN	-0.413782	0.0439205
						ENSOARG00020016892	UACA	-1.50062	0.0439209
						ENSOARG00020001718	PRXL2C	-0.875792	0.0439282
						ENSOARG00020013837	SETD7	-0.784733	0.0440159
						ENSOARG00020012976	TEKT2	-0.662904	0.0441536
						ENSOARG00020010094	APPBP2	-0.366996	0.0441536
						ENSOARG00020002870	GLIPR1	-0.547031	0.0441671
						ENSOARG00020008775	RAB3C	-1.8153	0.044222
						ENSOARG00020014183	NINJ2	-0.721025	0.044287
						ENSOARG00020025926	E2F8	-1.7201	0.0443544
						ENSOARG00020023734	KIAA1143	-0.764868	0.0444361
						ENSOARG00020008729	SRPK2	-0.393085	0.0444361
						ENSOARG00020010815	GPATCH8	-0.385356	0.0444361
						ENSOARG00020017618	MTERF2	-0.570093	0.0444574
						ENSOARG00020008510	CARMIL1	-1.11139	0.0445774
						ENSOARG00020006523	MRPL11	-0.667426	0.0446747
						ENSOARG00020003229	TRPM7	-0.497888	0.0446747
						ENSOARG00020004372	METTL5	-0.563584	0.044702
						ENSOARG00020022589	KLF3	-0.587689	0.0447079
						ENSOARG00020002141	RNF168	-0.460268	0.0447437
						ENSOARG00020022731	C12orf57	-1.00493	0.0450495
						ENSOARG00020025801	PHLPP1	-0.95523	0.0451266
						ENSOARG00020001028	NRIP1	-0.507479	0.0451266
						ENSOARG00020011861	WDR70	-0.340857	0.0451266
						ENSOARG00020009496	PET100	-1.07293	0.0451802
						ENSOARG00020024201	DOCK1	-0.556659	0.0451979
						ENSOARG00020017176	CA11	-1.5885	0.0452233
						ENSOARG00020020641	BTD	-0.626737	0.0452233
						ENSOARG00020005690	DPP8	-0.512584	0.0452233
						ENSOARG00020006486	KAT6B	-0.495653	0.0452233
						ENSOARG00020001930	MTPN	-0.729289	0.0453836
						ENSOARG00020015696	RBMS1	-0.371937	0.0454062
						ENSOARG00020019118	DIAPH2	-0.572896	0.045443
						ENSOARG00020024527	AP3B1	-0.292981	0.0454687
						ENSOARG00020000649	YTHDC1	-0.543225	0.0454862
						ENSOARG00020016031	ZNF41	-0.69326	0.0458603
						ENSOARG00020017442	ZEB1	-0.55027	0.0459026
						ENSOARG00020020594	FLVCR1	-0.797207	0.0459452
						ENSOARG00020022341	SNX5	-0.592857	0.0459955
						ENSOARG00020010159	SLC66A3	-0.485149	0.0459955
						ENSOARG00020024620	NDUFA5	-1.1152	0.0461074
						ENSOARG00020024983	SEC11C	-0.771476	0.0461074
						ENSOARG00020012811	MRPL30	-0.71553	0.0462698
						ENSOARG00020000199	EFEMP1	-1.68243	0.0464839
						ENSOARG00020023448	POLR3G	-1.01749	0.0466294
						ENSOARG00020008870	LACTB	-0.518619	0.0466835
						ENSOARG00020010392	PBK	-1.2548	0.0468001
						ENSOARG00020020114	MCU	-0.557839	0.0468387
						ENSOARG00020013668	MAML3	-0.867537	0.0470001
						ENSOARG00020013785	JAZF1	-0.812065	0.0470897
						ENSOARG00020025578	BPNT2	-0.43848	0.0471414
						ENSOARG00020016517	CSNK1A1	-0.40439	0.0471414
						ENSOARG00020012784	KDM2B	-0.765601	0.0472278
						ENSOARG00020001455	SENP2	-0.36101	0.0472278
						ENSOARG00020004637	ATRN	-0.552632	0.0472596
						ENSOARG00020016390	TEX14	-1.00432	0.047339
						ENSOARG00020010138	BTG1	-0.990545	0.047339
						ENSOARG00020006182	NIBAN1	-0.518194	0.047339
						ENSOARG00020023052	IP6K2	-0.363202	0.047339
						ENSOARG00020015545	NCK1	-0.404589	0.0474881
						ENSOARG00020011009	SEC63	-0.359032	0.0475715
						ENSOARG00020003807	MED12L	-0.708633	0.0475945
						ENSOARG00020000807	COPG2	-0.446005	0.0475945
						ENSOARG00020000123	HNRNPA3	-0.493146	0.047639
						ENSOARG00020004405	SLC25A24	-0.457701	0.047639
						ENSOARG00020013507	MGAT4A	-0.362538	0.047639
						ENSOARG00020016752	NAE1	-0.830302	0.0477266
						ENSOARG00020001182	BPGM	-0.723724	0.0477294
						ENSOARG00020007796	C3H12orf29	-0.590202	0.0477492
						ENSOARG00020014946	GPX4	-0.576842	0.0478994
						ENSOARG00020009793	ATP5MD	-1.72382	0.0479632
						ENSOARG00020001346	ROBO2	-1.27168	0.047966
						ENSOARG00020018583	NEXN	-0.698821	0.0479779
						ENSOARG00020011459	YWHAB	-0.540556	0.0479779
						ENSOARG00020013242	CAMKK2	-0.402365	0.0479779
						ENSOARG00020021581	LRBA	-0.539094	0.0480129
						ENSOARG00020014648	PRC1	-1.0862	0.0481786
						ENSOARG00020002238	ZFC3H1	-0.546807	0.0483101
						ENSOARG00020021523	ANXA7	-0.332028	0.0483173
						ENSOARG00020017939	GABARAP	-0.562332	0.0483451
						ENSOARG00020010152	MBIP	-0.448048	0.0483761
						ENSOARG00020023026	SSNA1	-0.580145	0.0484571
						ENSOARG00020010870	B4GALT1	-0.543639	0.0485125
						ENSOARG00020005121	MTFMT	-0.460346	0.0485299
						ENSOARG00020011487	SUZ12	-0.684009	0.0485834
						ENSOARG00020012037	ANKRD49	-0.669615	0.048671
						ENSOARG00020020960	UBR5	-0.543749	0.0487909
						ENSOARG00020006773	DNAJC4	-0.797101	0.0489393
						ENSOARG00020010197	ANKRD44	-0.611859	0.0489393
						ENSOARG00020005891	ZNF395	-0.573244	0.0490418
						ENSOARG00020023860	RACGAP1	-0.650867	0.0491318
						ENSOARG00020025113	PSME3IP1	-0.363742	0.0491318
						ENSOARG00020023507	NBDY	-1.78189	0.0497489
						ENSOARG00020022385	DOCK11	-0.398176	0.0497489
						ENSOARG00020007581	BORCS7	-0.633566	0.0498087
						ENSOARG00020024681	ATXN7	-0.993763	0.0498262
						ENSOARG00020011432	POLR2I	-0.91967	0.0498262
						ENSOARG00020014193	PRDX6	-0.718558	0.0498767

## Sheet: CD4+ D15
CD4+
Upregulated genes on day 15 post infection						Downregulated genes on day 15 post infection
Gene ID	Gene name	logFC	FDR (q-value)			Gene ID	Gene name	logFC	FDR (q-value)
-	-	-	-			-	-	-	-

## Sheet: CD8+ D3
CD8+
Upregulated genes on day 3 post infection						Downregulated genes on day 3 post infection
Gene ID	Gene name	logFC	FDR (q-value)			Gene ID	Gene name	logFC	FDR (q-value)
ENSOARG00020000286	RTP4	2.73448	0.00117985			-	-	-	-
ENSOARG00020000891	eIF2aK2	2.31705	0.00652388
ENSOARG00020002136	ADAR	1.92655	0.0169371
ENSOARG00020002675	MX2	6.36678	0.0207012
ENSOARG00020002706	MX1	4.5909	0.00117985
ENSOARG00020004996	S1PR5	1.47816	0.0146724
ENSOARG00020006720	CMPK2	2.48998	0.00576367
ENSOARG00020009609	IRF9	1.50689	0.00211411
ENSOARG00020010727	IFIH1	1.43901	0.0207012
ENSOARG00020010960	BST-2A	4.25814	0.0352459
ENSOARG00020019816	IFI44	3.13261	0.00652388
ENSOARG00020020226	PNPLA7	1.31895	0.0217039
ENSOARG00020021024	IFI6	4.54082	0.00719887
ENSOARG00020003248	DHX58	2.46943	0.00289685
ENSOARG00020006110	EPSTI1	2.56758	0.0211383
ENSOARG00020007626	PITPNM2	1.02182	0.0239266
ENSOARG00020008771	IFIT2	4.18461	0.0137828
ENSOARG00020008812	IFIT3	5.60703	0.00514189
ENSOARG00020009726	IRF3	1.17935	0.0283665
ENSOARG00020012170	LGALS3BP	1.51823	0.00117985
ENSOARG00020012211	UBE2L6	2.15597	0.00630672
ENSOARG00020012417	BHLHE40	1.88605	0.0169371
ENSOARG00020013298	PMEPA1	1.42315	0.0207012
ENSOARG00020013336	XAF1	3.0943	0.00576367
ENSOARG00020014103	CHST12	1.25368	0.0132569
ENSOARG00020014334	ISG15	7.41926	0.0132569
ENSOARG00020014798	PECAM1	1.66155	0.0211383
ENSOARG00020015618	RNF213	2.65324	0.00767468
ENSOARG00020017286	WARS1	0.817693	0.0468323
ENSOARG00020017574	OAS2	4.6594	0.0211383
ENSOARG00020018640	UBA7	1.58784	0.0246066
ENSOARG00020022691	TRIM25	1.36456	0.0239266
ENSOARG00020023841	ZNFX1	2.64085	0.00576367
ENSOARG00020024831	NLRC5	1.01304	0.0169371
ENSOARG00020025761	TRANK1	2.76058	0.0149933

## Sheet: CD8+ D7
CD8+
Upregulated genes on day 7 post infection						Downregulated genes on day 7 post infection
Gene ID	Gene name	logFC	FDR (q-value)			Gene ID	Gene name	logFC	FDR (q-value)
ENSOARG00020026090	CISH	2.85801	3.71758e-05			ENSOARG00020016902	ST8SIA4	-1.40592	0.000123508
ENSOARG00020012170	LGALS3BP	1.80003	3.71758e-05			ENSOARG00020007182	PDE4B	-1.53865	0.000166675
ENSOARG00020007892	POLR1G	2.21382	5.35768e-05			ENSOARG00020010968	MANBA	-1.73812	0.000325015
ENSOARG00020015016	SBNO2	2.01514	5.35768e-05			ENSOARG00020012291	GPCPD1	-1.19215	0.000468546
ENSOARG00020013421	UBALD2	2.34489	5.81537e-05			ENSOARG00020006243	FAM126A	-1.33297	0.000545221
ENSOARG00020012414	FKBP4	2.07072	5.81537e-05			ENSOARG00020011124	ELL2	-2.30111	0.000559432
ENSOARG00020000286	RTP4	2.94363	8.7685e-05			ENSOARG00020014788	ARPC3	-1.43952	0.000559432
ENSOARG00020018640	UBA7	2.63564	9.61606e-05			ENSOARG00020023417	TENM1	-1.52293	0.000587878
ENSOARG00020009609	IRF9	1.63092	0.00010646			ENSOARG00020002198	GBE1	-1.25964	0.000605015
ENSOARG00020003248	DHX58	2.82752	0.000107776			ENSOARG00020015274	ZBTB1	-1.5847	0.000608742
ENSOARG00020005520	OGFR	1.4128	0.000123508			ENSOARG00020014144	CPD	-1.383	0.000621393
ENSOARG00020024149	LAP3	1.90557	0.00013816			ENSOARG00020021523	ANXA7	-0.976765	0.000639803
ENSOARG00020012485	GSDMD	1.19837	0.000155287			ENSOARG00020015094	ITGAV	-1.83001	0.000651855
ENSOARG00020011240	PTOV1	1.54866	0.000206039			ENSOARG00020017055	STXBP5	-1.16113	0.000677286
ENSOARG00020012578	SYNE3	1.6807	0.00027676			ENSOARG00020024761	FAM214A	-1.19167	0.000693716
ENSOARG00020002706	MX1	4.14394	0.000289032			ENSOARG00020008845	ATP2B1	-1.08203	0.000984045
ENSOARG00020025956	RRP9	1.91064	0.000289032			ENSOARG00020005548	ATP11B	-1.00581	0.000984045
ENSOARG00020005750	CRELD2	1.86179	0.000289032			ENSOARG00020022994	SAT1	-0.916312	0.00118059
ENSOARG00020008836	NOL6	1.61699	0.000289032			ENSOARG00020017904	USP15	-0.987174	0.00121257
ENSOARG00020016418	DDX39B	1.00009	0.000289032			ENSOARG00020002056	TRMT13	-0.933345	0.00121257
ENSOARG00020009785	ELL3	2.85043	0.000306047			ENSOARG00020021556	NDEL1	-1.06988	0.00130086
ENSOARG00020009915	SOCS3	3.93462	0.000396613			ENSOARG00020009032	PPP1R2	-1.04512	0.00130086
ENSOARG00020018673	PIM2	1.63325	0.000396613			ENSOARG00020019212	KIAA1328	-1.3149	0.0013189
ENSOARG00020005732	ALG12	1.42827	0.000396613			ENSOARG00020024941	OGA	-1.0364	0.00132189
ENSOARG00020013193	WDR18	1.19163	0.000396613			ENSOARG00020002832	REL	-1.51229	0.0013874
ENSOARG00020025129	TAP2	1.41515	0.000398184			ENSOARG00020006652	NUP42	-1.32454	0.00143321
ENSOARG00020010548	SLC1A5	2.33292	0.000468546			ENSOARG00020014162	TRAPPC6B	-1.25707	0.00145967
ENSOARG00020024343	RANGAP1	1.72636	0.000468546			ENSOARG00020002438	CBLB	-1.39242	0.00146112
ENSOARG00020001726	MOGS	1.68254	0.000468546			ENSOARG00020015501	RC3H1	-1.12019	0.00146112
ENSOARG00020022927	DDX51	1.54578	0.000468546			ENSOARG00020020417	HSD11B1	-2.09811	0.00146517
ENSOARG00020007156	FAM207A	1.50699	0.000468546			ENSOARG00020006344	ABHD3	-1.11246	0.00146517
ENSOARG00020004407	PSMB10	1.49289	0.000468546			ENSOARG00020023468	LYSMD3	-1.50349	0.00147528
ENSOARG00020009273	IPO4	1.45293	0.000468546			ENSOARG00020018025	SLC4A7	-1.09135	0.00147528
ENSOARG00020016071	ZAP70	1.42971	0.000468546			ENSOARG00020021878	SOS2	-1.02318	0.00147528
ENSOARG00020019251	DOHH	1.25498	0.000468546			ENSOARG00020013638	PICALM	-1.10996	0.00151347
ENSOARG00020007719	MRTO4	1.20573	0.000468546			ENSOARG00020018006	SLC23A1	-0.954414	0.0015597
ENSOARG00020017886	TMC6	1.20081	0.000468546			ENSOARG00020003112	MBNL1	-0.876071	0.00156081
ENSOARG00020020798	FLOT1	1.13571	0.000468546			ENSOARG00020019090	RORA	-1.21399	0.00164661
ENSOARG00020012552	RCC2	1.12601	0.000468546			ENSOARG00020010333	CLIP1	-0.743119	0.00174246
ENSOARG00020004514	LAG3	2.96789	0.000555134			ENSOARG00020021333	NEMF	-0.800005	0.00174354
ENSOARG00020013629	QRICH2	3.15146	0.000559432			ENSOARG00020009727	ARNT	-1.21046	0.00175796
ENSOARG00020023841	ZNFX1	2.55784	0.000559432			ENSOARG00020019996	NR3C1	-0.929442	0.00177383
ENSOARG00020001735	HAX1	1.71743	0.000559432			ENSOARG00020022826	MYSM1	-0.99393	0.00178697
ENSOARG00020019029	RNF19B	1.55058	0.000559432			ENSOARG00020013597	FAM91A1	-1.19713	0.00184668
ENSOARG00020010985	HK3	1.35203	0.000559432			ENSOARG00020017952	PAIP2	-1.03859	0.00185505
ENSOARG00020009946	PGS1	1.23213	0.000559432			ENSOARG00020010530	BCAS3	-1.00242	0.0020025
ENSOARG00020016150	PES1	1.06815	0.000559432			ENSOARG00020012472	LRRC40	-1.27103	0.0020046
ENSOARG00020014103	CHST12	1.32849	0.000600953			ENSOARG00020014149	EPC1	-1.11364	0.00201036
ENSOARG00020005160	BCL3	2.13608	0.000618735			ENSOARG00020021491	ITK	-1.00976	0.00201036
ENSOARG00020022532	ABCF1	1.18569	0.000618735			ENSOARG00020021422	ZBTB33	-1.04386	0.00202394
ENSOARG00020009726	IRF3	1.41556	0.000639803			ENSOARG00020023284	GRAP2	-1.0316	0.00202394
ENSOARG00020003141	SPOUT1	1.27962	0.000639803			ENSOARG00020021264	SERINC1	-1.01144	0.00202394
ENSOARG00020007200	TSSC4	1.30019	0.000651566			ENSOARG00020004328	ZDHHC20	-1.1995	0.00205687
ENSOARG00020021832	C11orf68	1.19872	0.000651566			ENSOARG00020020978	SCAPER	-1.09573	0.00205687
ENSOARG00020001394	PHGDH	2.30873	0.000693716			ENSOARG00020015545	NCK1	-0.849724	0.0020863
ENSOARG00020016255	GRWD1	1.86793	0.000693716			ENSOARG00020021475	CLDND2	-1.61249	0.00210813
ENSOARG00020012211	UBE2L6	2.02313	0.000713224			ENSOARG00020025690	RAB2A	-0.810193	0.00214685
ENSOARG00020014075	MOV10	1.36714	0.000747029			ENSOARG00020016395	CLK1	-1.0727	0.00215278
ENSOARG00020026299	NUBP2	1.12679	0.000781842			ENSOARG00020025946	MIB1	-1.28956	0.00217188
ENSOARG00020014785	OSM	3.13914	0.000785239			ENSOARG00020015113	MFSD14B	-0.902836	0.00217188
ENSOARG00020014035	UNC93B1	1.70702	0.000786615			ENSOARG00020022404	PACS1	-1.12554	0.00220651
ENSOARG00020015061	INTS1	1.47151	0.000786615			ENSOARG00020012208	TMEM30A	-0.983792	0.00223639
ENSOARG00020019131	GMPPB	1.12058	0.000786615			ENSOARG00020001028	NRIP1	-1.46547	0.00224675
ENSOARG00020013336	XAF1	2.83718	0.00080044			ENSOARG00020012488	USP12	-1.07199	0.00224675
ENSOARG00020003754	LRRC24	1.50936	0.000849458			ENSOARG00020009096	RASGEF1B	-1.31925	0.00225167
ENSOARG00020021033	CARS1	1.46596	0.000849458			ENSOARG00020024932	WSB1	-1.06038	0.00225167
ENSOARG00020019124	ZBTB32	3.24349	0.00089871			ENSOARG00020022585	ITGB1	-0.99269	0.00225167
ENSOARG00020010257	PHB	1.01505	0.00089871			ENSOARG00020011999	COQ10B	-0.925946	0.00225167
ENSOARG00020009321	SCO2	1.57485	0.000912751			ENSOARG00020006221	DENND4A	-0.903824	0.00225167
ENSOARG00020016141	DDX54	1.04271	0.000912751			ENSOARG00020010407	DENND1B	-0.891262	0.00225167
ENSOARG00020011516	EGLN2	0.848615	0.000912751			ENSOARG00020014320	EXOC6	-0.976894	0.002259
ENSOARG00020006720	CMPK2	2.20317	0.000954353			ENSOARG00020022387	ANKRA2	-1.0906	0.00236548
ENSOARG00020008812	IFIT3	4.78996	0.000978174			ENSOARG00020013130	HCFC2	-0.826092	0.00238267
ENSOARG00020016747	H1-10	1.2895	0.000984045			ENSOARG00020020114	MCU	-1.3311	0.00238655
ENSOARG00020022952	NDOR1	1.10527	0.000984045			ENSOARG00020024391	METTL9	-1.00967	0.00239337
ENSOARG00020010040	FARSA	1.16514	0.00100888			ENSOARG00020000855	S100A4	-1.60827	0.00241342
ENSOARG00020017206	APBA3	1.00878	0.00100888			ENSOARG00020024398	CCPG1	-0.874772	0.00242334
ENSOARG00020018029	MBD3	1.20471	0.00100983			ENSOARG00020006541	KLHL7	-1.15832	0.00248574
ENSOARG00020022290	POLR1C	0.929266	0.00100983			ENSOARG00020021354	PPP2R5A	-1.10482	0.00258627
ENSOARG00020014881	POLR2E	1.28534	0.00105048			ENSOARG00020007495	ZNF184	-1.62494	0.00263488
ENSOARG00020003653	POLR1A	1.13445	0.00105179			ENSOARG00020023776	EOMES	-1.12646	0.00267457
ENSOARG00020020947	ARMC6	1.69176	0.00115458			ENSOARG00020005504	CD96	-1.01189	0.00267457
ENSOARG00020020994	ZBTB48	1.01871	0.00120456			ENSOARG00020003993	ANO6	-0.969886	0.00267457
ENSOARG00020013567	ZNF598	1.40703	0.00121257			ENSOARG00020009674	SLAIN2	-0.921136	0.00267457
ENSOARG00020024038	TREX1	1.6879	0.0013189			ENSOARG00020022544	BCLAF1	-0.839889	0.00267457
ENSOARG00020010131	LRRC61	1.51882	0.0013189			ENSOARG00020007357	PDE4D	-1.80357	0.00273412
ENSOARG00020008588	CCDC88B	1.10176	0.0013189			ENSOARG00020004819	MEF2A	-1.38306	0.00275007
ENSOARG00020012503	NBEAL2	1.00405	0.0013189			ENSOARG00020024858	MYL3	-2.56963	0.00279651
ENSOARG00020018470	RBM42	0.888334	0.0013189			ENSOARG00020021246	RAB18	-0.868423	0.00280964
ENSOARG00020025187	TAP1	1.07236	0.00132189			ENSOARG00020011866	PHACTR2	-1.0562	0.00287034
ENSOARG00020010913	Bst-2B	4.63915	0.00136275			ENSOARG00020002497	AOPEP	-1.24461	0.00289223
ENSOARG00020005203	HGH1	1.49846	0.00136275			ENSOARG00020008382	PDE3B	-1.24144	0.00289223
ENSOARG00020019165	ERGIC1	1.10943	0.00136275			ENSOARG00020012676	METTL14	-1.40702	0.00289638
ENSOARG00020005837	PIM3	1.87413	0.00143321			ENSOARG00020016928	SHOC2	-0.938751	0.00294359
ENSOARG00020023152	PUS1	1.28459	0.00145967			ENSOARG00020001049	FNIP1	-1.08253	0.00311514
ENSOARG00020026087	MAPKAPK3	1.14402	0.00145967			ENSOARG00020025987	SGK3	-1.06041	0.00311514
ENSOARG00020015152	CCDC86	1.39991	0.00146517			ENSOARG00020020778	ARAP2	-0.779034	0.00311514
ENSOARG00020015074	RHBDF2	1.52161	0.00147528			ENSOARG00020007754	IGF2	-2.34685	0.00312844
ENSOARG00020004926	HSPBP1	1.1059	0.00147528			ENSOARG00020005272	ZNF608	-2.47156	0.00318078
ENSOARG00020006101	GEMIN7	1.27143	0.00150041			ENSOARG00020006426	ESCO1	-0.979425	0.00318078
ENSOARG00020015022	NOC2L	0.811286	0.00151056			ENSOARG00020012702	2003-08-01	-0.764523	0.00318078
ENSOARG00020002745	HDAC7	1.32506	0.00156081			ENSOARG00020009642	PIAS2	-1.07357	0.00324278
ENSOARG00020007884	AEN	2.35562	0.00161533			ENSOARG00020020634	TBPL1	-0.872515	0.00324611
ENSOARG00020010209	GALK1	1.01293	0.00164661			ENSOARG00020010657	TNFRSF1B	-0.76123	0.00331027
ENSOARG00020016502	CXorf21	2.14283	0.0016809			ENSOARG00020002099	UBXN7	-0.979116	0.00333093
ENSOARG00020018273	TCF3	0.992028	0.00171939			ENSOARG00020005464	CEP170	-0.843842	0.00337203
ENSOARG00020003022	EIF4G1	1.4	0.00172022			ENSOARG00020023915	TNFAIP3	-2.14142	0.00340681
ENSOARG00020017704	RIC8A	0.894867	0.00172022			ENSOARG00020005665	PAWR	-1.06223	0.00350568
ENSOARG00020024831	NLRC5	0.943083	0.00174246			ENSOARG00020025240	AGA	-0.918051	0.00352451
ENSOARG00020012196	CTDP1	1.05909	0.00174354			ENSOARG00020019410	SORL1	-0.999425	0.00364456
ENSOARG00020016040	SIGIRR	1.00264	0.00174671			ENSOARG00020021728	CSDE1	-0.831962	0.00364661
ENSOARG00020002738	TBRG4	0.873309	0.00175084			ENSOARG00020013931	SUCO	-1.0999	0.00365644
ENSOARG00020015960	FPGS	1.36167	0.00175796			ENSOARG00020006708	OXCT1	-0.879634	0.00376092
ENSOARG00020020716	BAG2	2.21315	0.00178697			ENSOARG00020012980	UTRN	-0.786905	0.00376092
ENSOARG00020026262	TELO2	1.66233	0.00178697			ENSOARG00020008644	MIER1	-0.717091	0.00376092
ENSOARG00020011690	ABHD8	1.34079	0.00178697			ENSOARG00020012616	SRSF11	-0.708482	0.00376092
ENSOARG00020016512	RRP12	1.28463	0.00178697			ENSOARG00020020357	STIM2	-0.858928	0.0038605
ENSOARG00020001596	SHMT2	0.954533	0.00178697			ENSOARG00020019344	ATAD2B	-1.04413	0.00386196
ENSOARG00020010446	TRIM28	0.904263	0.00178697			ENSOARG00020010197	ANKRD44	-0.920164	0.00386734
ENSOARG00020020229	HTT	0.976234	0.00184061			ENSOARG00020011001	ACAT1	-1.03234	0.00413673
ENSOARG00020009456	REC8	1.61163	0.00184668			ENSOARG00020025840	PDE7A	-0.985027	0.00413673
ENSOARG00020002651	STAT2	1.41709	0.00184668			ENSOARG00020008369	MPZL3	-1.42361	0.00413822
ENSOARG00020014334	ISG15	6.7134	0.00185505			ENSOARG00020013994	TRIP11	-1.04502	0.00413822
ENSOARG00020024595	IDO1	3.13849	0.00185505			ENSOARG00020003229	TRPM7	-1.02731	0.00415
ENSOARG00020025761	TRANK1	2.5239	0.00185505			ENSOARG00020014152	SMURF2	-1.02256	0.00416103
ENSOARG00020022429	AKAP1	1.4649	0.00185505			ENSOARG00020000380	C1GALT1	-1.03038	0.00418715
ENSOARG00020026059	MANF	1.30972	0.00185505			ENSOARG00020006665	TTC21B	-1.48902	0.00423498
ENSOARG00020011980	RXRB	1.25667	0.00185505			ENSOARG00020014917	TAMALIN	-6.16112	0.0042663
ENSOARG00020020833	DEDD2	1.10878	0.00185505			ENSOARG00020009444	PRRG2	-1.20468	0.00429553
ENSOARG00020003478	DDX56	1.06221	0.00185505			ENSOARG00020022968	ZNF280D	-1.11153	0.00439831
ENSOARG00020010917	CDC34	1.03497	0.00185505			ENSOARG00020022299	SS18L2	-1.27418	0.00442812
ENSOARG00020021932	RRBP1	1.00437	0.00185505			ENSOARG00020023701	RALB	-1.38415	0.00444189
ENSOARG00020025574	SMARCB1	0.983558	0.00185505			ENSOARG00020003359	AGTPBP1	-1.25524	0.00447691
ENSOARG00020023540	CHD3	0.926011	0.00185505			ENSOARG00020009547	FAR1	-0.961309	0.00447691
ENSOARG00020003531	CNP	0.922786	0.00185505			ENSOARG00020025481	RAB11FIP2	-0.819199	0.00449453
ENSOARG00020003581	RBCK1	0.781996	0.00185505			ENSOARG00020020658	DYNLT3	-1.19935	0.00453176
ENSOARG00020008491	HSPH1	1.60767	0.00186697			ENSOARG00020005959	TMEM267	-1.31973	0.004561
ENSOARG00020022030	SART1	0.910545	0.00186697			ENSOARG00020020210	PJA2	-1.0576	0.00457612
ENSOARG00020021421	IFI35	1.27103	0.00188353			ENSOARG00020014722	C16orf72	-1.01307	0.00457612
ENSOARG00020005802	PDXK	1.60781	0.00188979			ENSOARG00020025534	OSBPL1A	-0.856542	0.00457612
ENSOARG00020022551	SF3A2	1.02058	0.00188979			ENSOARG00020022976	CCNJ	-2.65121	0.0046132
ENSOARG00020011438	CLK2	0.954164	0.00188979			ENSOARG00020002568	ZNF654	-0.996613	0.00464749
ENSOARG00020024924	NPM3	1.81309	0.00193015			ENSOARG00020019949	FER	-0.855183	0.00467507
ENSOARG00020025634	STAT1	1.7723	0.00194259			ENSOARG00020011303	MAPK9	-1.38842	0.00468269
ENSOARG00020008764	COQ4	1.37441	0.00194259			ENSOARG00020000564	ST3GAL6	-1.16639	0.00468269
ENSOARG00020024131	LRWD1	1.18735	0.00194933			ENSOARG00020009770	CDK17	-0.678537	0.00468269
ENSOARG00020025460	NOLC1	0.796736	0.00194933			ENSOARG00020004630	HERPUD2	-1.12422	0.00470476
ENSOARG00020015190	C6orf47	1.4123	0.0020025			ENSOARG00020010019	KDM4C	-0.723678	0.00470476
ENSOARG00020010198	PSMD3	1.00638	0.0020025			ENSOARG00020001297	SSX2IP	-1.13025	0.00474052
ENSOARG00020024852	AP1S1	0.784206	0.0020025			ENSOARG00020005931	CAMKMT	-0.880939	0.00484372
ENSOARG00020008026	SAMHD1	0.7831	0.0020025			ENSOARG00020025999	RLF	-0.85166	0.00484372
ENSOARG00020009833	BCL2L12	1.02493	0.00201036			ENSOARG00020011320	KIAA1109	-0.797424	0.00484372
ENSOARG00020009317	PARP9	1.91952	0.00205687			ENSOARG00020022735	IKZF5	-1.12451	0.00489022
ENSOARG00020017744	BAK1	1.39584	0.00205687			ENSOARG00020004953	RNF13	-0.761308	0.00494708
ENSOARG00020022985	MAP4K1	1.00736	0.00205687			ENSOARG00020020211	CRTAM	-1.23215	0.00502861
ENSOARG00020002448	SURF6	1.48163	0.00207668			ENSOARG00020020993	MARCHF6	-0.807213	0.00502861
ENSOARG00020025208	TADA3	0.954378	0.0020843			ENSOARG00020010152	MBIP	-0.810098	0.00506447
ENSOARG00020010423	C1QBP	0.848244	0.0020843			ENSOARG00020023719	NFIA	-1.25253	0.00506492
ENSOARG00020018788	TRADD	0.920163	0.0020863			ENSOARG00020007926	ZNF644	-0.733883	0.00508936
ENSOARG00020012293	SYMPK	1.10084	0.00213887			ENSOARG00020011355	ZMYND11	-0.723952	0.00508936
ENSOARG00020011484	B3GALT6	1.95103	0.00215278			ENSOARG00020002353	SNX13	-1.0819	0.00520212
ENSOARG00020011521	PLOD1	1.50571	0.00215278			ENSOARG00020020845	KLF10	-1.71449	0.00521306
ENSOARG00020012664	HSPCA	1.31254	0.00217188			ENSOARG00020006510	PBX3	-1.04994	0.00526268
ENSOARG00020008736	POLD2	1.28808	0.00217188			ENSOARG00020001772	TMEM87B	-1.09863	0.00532182
ENSOARG00020026345	GFER	0.941349	0.00217188			ENSOARG00020024517	FAM160B1	-0.904952	0.00534851
ENSOARG00020010665	ITPRIP	1.20557	0.002203			ENSOARG00020016274	TBCE	-0.666413	0.00534851
ENSOARG00020020119	TBC1D10B	0.941723	0.00220376			ENSOARG00020005817	PPP1R12A	-0.655006	0.00534851
ENSOARG00020011852	TBC1D10C	0.830681	0.00220376			ENSOARG00020003619	KRAS	-0.810884	0.00535135
ENSOARG00020012725	ORAI1	1.29104	0.00220651			ENSOARG00020023325	VPS13B	-0.777184	0.00538715
ENSOARG00020022671	GNL1	1.14437	0.00223639			ENSOARG00020025016	MYO5A	-0.839474	0.00547222
ENSOARG00020025717	HDHD5	0.944923	0.00223639			ENSOARG00020001942	TFRC	-1.96482	0.00549079
ENSOARG00020015236	PSMC4	0.711738	0.00223639			ENSOARG00020003211	ARL15	-0.785414	0.00555206
ENSOARG00020000111	HDLBP	1.12976	0.00224294			ENSOARG00020006032	TENT4B	-1.11861	0.00556326
ENSOARG00020009995	STRN4	1.28059	0.00224675			ENSOARG00020021964	ZDHHC1	-3.96989	0.00560363
ENSOARG00020014801	UFSP1	2.43458	0.0022503			ENSOARG00020024945	NSF	-0.685144	0.00560363
ENSOARG00020015618	RNF213	2.09083	0.00225167			ENSOARG00020021962	IQGAP2	-0.717749	0.00567927
ENSOARG00020020316	ZNF771	1.88848	0.00225167			ENSOARG00020012661	PNRC1	-0.81476	0.0056804
ENSOARG00020018202	TSC22D4	1.54891	0.00225167			ENSOARG00020026079	IL27	-5.36199	0.0058091
ENSOARG00020025876	DUSP7	1.45512	0.00225167			ENSOARG00020006410	CNOT6L	-0.970464	0.00585703
ENSOARG00020012761	VARS1	1.26185	0.00225167			ENSOARG00020022992	STAG2	-0.957568	0.00585703
ENSOARG00020008002	ZDHHC24	1.12669	0.00225167			ENSOARG00020009868	SRGN	-0.727851	0.00585703
ENSOARG00020005100	KRI1	1.11913	0.00225167			ENSOARG00020006728	GNAT2	-4.62401	0.00587048
ENSOARG00020018326	SLC35C2	0.834044	0.00225167			ENSOARG00020005054	CIBAR1	-0.938639	0.00591003
ENSOARG00020004939	HSF1	0.867989	0.00235861			ENSOARG00020007661	MTMR9	-0.845779	0.00591003
ENSOARG00020026388	THOC6	1.07749	0.00244355			ENSOARG00020022610	MBTPS2	-1.18963	0.00593075
ENSOARG00020007950	GEMIN8	1.41823	0.00244767			ENSOARG00020008829	MAP3K7	-1.23995	0.00595153
ENSOARG00020006110	EPSTI1	2.34029	0.00248574			ENSOARG00020014742	VPS35L	-0.671741	0.00598311
ENSOARG00020001352	HDAC4	1.39158	0.00248574			ENSOARG00020008667	ALMS1	-0.797525	0.00599409
ENSOARG00020019382	VARS2	0.891772	0.00248574			ENSOARG00020018081	TMEM41B	-0.910504	0.00609408
ENSOARG00020017286	WARS1	0.803174	0.00248574			ENSOARG00020004962	RAP1B	-0.900866	0.00614682
ENSOARG00020012803	CCDC61	0.782869	0.00248574			ENSOARG00020004710	NT5DC1	-1.0234	0.00618936
ENSOARG00020020022	ERP29	0.765899	0.00248574			ENSOARG00020014893	CHIC2	-0.741462	0.00618936
ENSOARG00020022522	EMG1	1.07367	0.00251403			ENSOARG00020008175	ARHGAP18	-0.983449	0.00627711
ENSOARG00020011581	TNFRSF4	3.15354	0.00252452			ENSOARG00020010815	GPATCH8	-0.719574	0.00631071
ENSOARG00020019360	PAGR1	1.28273	0.00252452			ENSOARG00020000433	GPBP1L1	-0.784334	0.00637889
ENSOARG00020016366	GTF3C5	0.891604	0.00252452			ENSOARG00020006073	SHC4	-0.90545	0.00637934
ENSOARG00020017574	OAS2	4.3255	0.00255323			ENSOARG00020010540	PAN3	-0.854301	0.00639103
ENSOARG00020021842	SLC3A2	0.877455	0.0025649			ENSOARG00020019261	ATG12	-0.692719	0.00642972
ENSOARG00020018474	TPRA1	0.935831	0.00258627			ENSOARG00020022803	FKBP5	-1.26144	0.00647136
ENSOARG00020020226	PNPLA7	1.17939	0.00260501			ENSOARG00020002912	ISCA1	-0.662068	0.006595
ENSOARG00020006264	JAK3	1.09372	0.00260501			ENSOARG00020020460	STX12	-1.0134	0.00660505
ENSOARG00020026300	TEDC2	1.62317	0.00265334			ENSOARG00020006981	SLA2	-1.00232	0.00660706
ENSOARG00020006371	KHNYN	1.00094	0.00265334			ENSOARG00020011367	UTP6	-1.01716	0.00662791
ENSOARG00020008771	IFIT2	3.46492	0.00266537			ENSOARG00020003806	TP53INP1	-2.25084	0.00669657
ENSOARG00020021024	IFI6	3.3695	0.00266537			ENSOARG00020016195	RPS6KA3	-0.943859	0.00669657
ENSOARG00020007720	CCR7	1.69552	0.00267457			ENSOARG00020015704	STAG1	-0.749313	0.00669657
ENSOARG00020000074	STK25	1.27652	0.00267457			ENSOARG00020022439	PCCA	-0.720676	0.00669657
ENSOARG00020016960	MRPL28	1.25156	0.00267457			ENSOARG00020009708	VTA1	-0.765479	0.00679648
ENSOARG00020026108	GPATCH4	1.24477	0.00267457			ENSOARG00020017639	TOP2B	-0.564453	0.00681408
ENSOARG00020003705	SMG9	1.20692	0.00267457			ENSOARG00020020544	PLEKHA3	-0.829618	0.00685613
ENSOARG00020024426	HSP90AB1	1.11471	0.00267457			ENSOARG00020011742	NUMB	-0.746552	0.00685613
ENSOARG00020001161	DENND4B	0.948995	0.00267457			ENSOARG00020009309	TET2	-0.666739	0.00685613
ENSOARG00020007539	SMARCA4	0.856752	0.00273378			ENSOARG00020014992	EIF3E	-0.677802	0.0069523
ENSOARG00020019816	IFI44	2.29726	0.00275126			ENSOARG00020013232	MANEA	-1.34508	0.00698967
ENSOARG00020005352	ADCK2	1.27365	0.00275126			ENSOARG00020013593	ELOA	-0.850103	0.00699197
ENSOARG00020008581	RARA	1.19953	0.00275126			ENSOARG00020002634	CNOT2	-0.665613	0.00699197
ENSOARG00020004787	ARFGAP1	0.958102	0.00279579			ENSOARG00020000843	S100A5	-3.45191	0.00702922
ENSOARG00020016276	B4GALNT4	1.70847	0.00279651			ENSOARG00020018049	RAB2B	-1.52081	0.00702922
ENSOARG00020013121	MVD	1.54633	0.00280425			ENSOARG00020024177	PATJ	-1.20471	0.00702922
ENSOARG00020018447	TMC8	0.907001	0.00282466			ENSOARG00020021498	POLK	-1.16249	0.00702922
ENSOARG00020024393	PELP1	0.808971	0.00283085			ENSOARG00020001168	SNX4	-1.14993	0.00702922
ENSOARG00020002675	MX2	5.65222	0.00286225			ENSOARG00020006631	IVNS1ABP	-0.927155	0.00702922
ENSOARG00020001732	WDR5	0.784616	0.00289638			ENSOARG00020008150	RBL1	-0.730911	0.00702922
ENSOARG00020024546	POLR3H	1.29254	0.00296869			ENSOARG00020004266	SRSF5	-0.98028	0.00707316
ENSOARG00020004874	AHSA1	0.994809	0.00296869			ENSOARG00020011806	SF3B1	-0.742482	0.00707945
ENSOARG00020014860	GRAMD1A	1.16295	0.00297572			ENSOARG00020024026	PDS5A	-0.64698	0.00714142
ENSOARG00020004389	SCARB1	1.11503	0.00301671			ENSOARG00020011937	NEK1	-0.80119	0.00724019
ENSOARG00020012140	EEF1AKNMT	1.04753	0.00301671			ENSOARG00020002396	AASS	-1.43624	0.00727034
ENSOARG00020004964	KEAP1	0.74456	0.00301671			ENSOARG00020002311	SENP5	-0.938162	0.00727034
ENSOARG00020002605	TIMELESS	0.861381	0.00302275			ENSOARG00020023015	GFOD1	-1.21001	0.00728538
ENSOARG00020020245	RUVBL2	0.996196	0.00308621			ENSOARG00020011069	DYM	-0.649469	0.0072972
ENSOARG00020001298	PALM3	1.7468	0.00309306			ENSOARG00020006969	PRPF39	-0.916458	0.00734792
ENSOARG00020022358	NUDC	0.831109	0.00312844			ENSOARG00020003962	TXNIP	-1.3738	0.00740273
ENSOARG00020025689	FASN	1.62235	0.00317602			ENSOARG00020017627	CWC25	-0.713638	0.00740273
ENSOARG00020016076	LTB	1.04906	0.00318078			ENSOARG00020013227	MED13L	-0.788754	0.00747279
ENSOARG00020011699	SNRPA	1.00627	0.00318078			ENSOARG00020020490	MAN2A1	-0.720615	0.00747279
ENSOARG00020026472	DNAJA3	0.937404	0.00321424			ENSOARG00020005913	DECR1	-4.0333	0.00752966
ENSOARG00020003539	SLC9A3R1	1.02037	0.00324611			ENSOARG00020000910	MKLN1	-0.589318	0.00752966
ENSOARG00020025962	CHCHD4	0.924849	0.00324722			ENSOARG00020023675	SESN3	-1.13985	0.00757458
ENSOARG00020022691	TRIM25	1.18942	0.00327391			ENSOARG00020016031	ZNF41	-1.11734	0.00757791
ENSOARG00020001213	CALD1	5.08274	0.00334799			ENSOARG00020006330	CPNE3	-1.38293	0.00758395
ENSOARG00020025985	TOP3B	1.1109	0.00337203			ENSOARG00020016877	ATP7A	-1.00675	0.00758395
ENSOARG00020011946	KCNK5	1.1977	0.00337994			ENSOARG00020010807	RCBTB2	-1.35228	0.00760652
ENSOARG00020014558	SRM	1.07351	0.00337994			ENSOARG00020009350	RAB3GAP2	-0.675274	0.00761196
ENSOARG00020004044	ABCF3	0.741604	0.00343019			ENSOARG00020019437	CUL3	-0.664615	0.00766587
ENSOARG00020014768	ATG101	1.22007	0.00344263			ENSOARG00020006169	PTPRA	-0.640175	0.00768412
ENSOARG00020020088	CD2BP2	0.961653	0.00344263			ENSOARG00020020262	BIRC2	-0.773972	0.00769015
ENSOARG00020016478	PIAS4	0.811198	0.00344263			ENSOARG00020000448	C1D	-0.829465	0.00769416
ENSOARG00020008379	CCT7	0.764284	0.00346347			ENSOARG00020007126	NTRK3	-5.35483	0.00771938
ENSOARG00020005334	PLSCR1	1.69526	0.00363101			ENSOARG00020019056	RLIM	-0.939311	0.00771938
ENSOARG00020026021	TEX264	0.746509	0.00364661			ENSOARG00020000412	HNRNPLL	-0.867843	0.00772274
ENSOARG00020007778	GPR137	1.48298	0.00365244			ENSOARG00020004276	SEPTIN7	-0.643263	0.00793374
ENSOARG00020005695	HIRA	1.08622	0.00365899			ENSOARG00020007553	CHD9	-0.85135	0.0080373
ENSOARG00020017524	RUVBL1	0.986545	0.00369614			ENSOARG00020012070	VAMP4	-0.770622	0.0080929
ENSOARG00020025654	GTF3C1	1.04669	0.00370686			ENSOARG00020016257	DYNC1LI2	-0.719329	0.00817535
ENSOARG00020012742	TCOF1	1.00672	0.00370686			ENSOARG00020017273	PAG1	-0.735037	0.00822001
ENSOARG00020019376	LPAR2	1.66547	0.00376092			ENSOARG00020002189	BRWD1	-0.741286	0.00831337
ENSOARG00020004931	LPAR5	1.59873	0.00376092			ENSOARG00020012442	FAM13B	-0.729389	0.00831337
ENSOARG00020026122	HDGF	1.45973	0.00376092			ENSOARG00020006719	TOGARAM1	-0.945719	0.00841542
ENSOARG00020016627	NUMA1	1.14065	0.00376092			ENSOARG00020003403	ZDHHC17	-0.832193	0.00841542
ENSOARG00020006842	AMPD2	1.05283	0.00376092			ENSOARG00020003203	SNX14	-0.590094	0.00841542
ENSOARG00020014431	PPP5C	1.01905	0.00376092			ENSOARG00020010008	PRELID3B	-1.06874	0.00842709
ENSOARG00020026209	DHRS7B	0.886072	0.00376092			ENSOARG00020019919	GINM1	-0.942957	0.00852486
ENSOARG00020013792	PIEZO1	0.954031	0.00382286			ENSOARG00020008794	CD3G	-0.730168	0.00852486
ENSOARG00020015762	UNC45A	0.883874	0.00386021			ENSOARG00020023477	TCAIM	-1.6022	0.00854095
ENSOARG00020001042	INTS3	1.37536	0.00386734			ENSOARG00020005927	DYSF	-7.7759	0.00857762
ENSOARG00020003881	TPRG1L	0.740462	0.00388888			ENSOARG00020000954	ATF6	-0.76401	0.0086407
ENSOARG00020009703	IRF8	2.86773	0.00393335			ENSOARG00020005652	DYNLT1	-1.28275	0.0087706
ENSOARG00020022758	CHMP6	0.985649	0.00398381			ENSOARG00020022256	CLYBL	-0.98899	0.0087706
ENSOARG00020012903	RNF157	1.27222	0.00400941			ENSOARG00020006756	RFX3	-0.929053	0.0087706
ENSOARG00020005952	PCBP1	0.990759	0.00400941			ENSOARG00020007451	PTEN	-0.64629	0.00878428
ENSOARG00020000066	ATG4B	0.965431	0.00400941			ENSOARG00020005909	CNEP1R1	-1.22637	0.00882281
ENSOARG00020019649	YARS1	1.06867	0.00403183			ENSOARG00020020309	PRELID2	-1.08812	0.00912445
ENSOARG00020012530	THYN1	0.933408	0.00403597			ENSOARG00020006723	TTC14	-0.722787	0.00921964
ENSOARG00020016657	AXIN1	1.03141	0.00409822			ENSOARG00020014148	DHX40	-0.86589	0.00933385
ENSOARG00020005015	ATG4D	0.930262	0.0041325			ENSOARG00020004782	CPEB2	-1.73839	0.00936741
ENSOARG00020023732	CSK	0.883506	0.00413673			ENSOARG00020004592	ARIH1	-0.643331	0.00958139
ENSOARG00020009433	ATAD3A	1.15571	0.00413822			ENSOARG00020011293	TNKS2	-0.992082	0.0096682
ENSOARG00020004739	FBXL6	0.858371	0.00413822			ENSOARG00020009006	SLK	-0.770465	0.0096682
ENSOARG00020020857	TMEM161A	1.05689	0.00414343			ENSOARG00020020009	NPEPPS	-0.684439	0.00968209
ENSOARG00020017049	AARS1	0.858633	0.00418715			ENSOARG00020015887	ZFYVE16	-0.947816	0.00969701
ENSOARG00020020240	NR2C2AP	0.869392	0.00419433			ENSOARG00020015435	PNPLA8	-0.870119	0.00969701
ENSOARG00020011210	ABCB6	1.2687	0.004226			ENSOARG00020005081	MARCKS	-1.17592	0.00970425
ENSOARG00020021463	NOP14	1.2005	0.004226			ENSOARG00020001187	UHMK1	-0.851186	0.00973347
ENSOARG00020012059	GATD1	0.916707	0.0042372			ENSOARG00020019823	LONRF3	-1.57645	0.0099065
ENSOARG00020022572	CARMIL2	0.873217	0.0042372			ENSOARG00020003084	FANCL	-0.843388	0.0099065
ENSOARG00020000987	TTLL12	1.21557	0.00423856			ENSOARG00020013013	TVP23B	-0.871381	0.0100432
ENSOARG00020020086	EBP	1.09034	0.00432448			ENSOARG00020007309	XRN1	-0.705254	0.01008
ENSOARG00020002136	ADAR	1.498	0.00435527			ENSOARG00020004385	SERAC1	-3.13795	0.0101635
ENSOARG00020018933	MFSD12	1.59186	0.00436205			ENSOARG00020013939	DCTN4	-0.732421	0.0101635
ENSOARG00020013103	ABCB8	1.3275	0.00436205			ENSOARG00020012443	ZFP14	-1.91854	0.0102585
ENSOARG00020019221	LRP10	0.990668	0.00436205			ENSOARG00020007737	LRRC8C	-0.935866	0.0102928
ENSOARG00020022529	GTPBP2	1.76633	0.00438237			ENSOARG00020005544	IFT80	-1.62252	0.0104135
ENSOARG00020021880	TIMM13	0.762503	0.00438415			ENSOARG00020021464	ZNF711	-1.31685	0.0104996
ENSOARG00020017693	FADS3	1.42108	0.00445225			ENSOARG00020020295	FBXO33	-0.752589	0.0105155
ENSOARG00020003309	HS3ST1	3.54635	0.00447691			ENSOARG00020015348	ARHGAP12	-0.738646	0.0106092
ENSOARG00020012515	NUP62	1.61181	0.00447691			ENSOARG00020005153	ELF1	-0.750758	0.0106278
ENSOARG00020013430	TMEM259	0.873818	0.00447691			ENSOARG00020020380	KARS1	-0.57964	0.0106336
ENSOARG00020013385	DAXX	1.59289	0.00448174			ENSOARG00020022679	TCF12	-0.760034	0.0107674
ENSOARG00020021510	CCDC85B	1.18048	0.00449453			ENSOARG00020021938	HMG20A	-0.690553	0.0107674
ENSOARG00020008718	WRNIP1	1.00108	0.00449453			ENSOARG00020024646	PBRM1	-0.586773	0.0107743
ENSOARG00020016075	NR1H2	0.893175	0.00449453			ENSOARG00020001947	KANSL2	-0.596497	0.0108667
ENSOARG00020017339	EEFSEC	0.78805	0.00453176			ENSOARG00020003032	SPPL2A	-0.70306	0.0108867
ENSOARG00020019489	MAZ	1.00167	0.00455926			ENSOARG00020020921	FAM149B1	-0.604948	0.0108867
ENSOARG00020006442	TRABD	0.998027	0.0046132			ENSOARG00020016462	SBDS	-0.767791	0.0109061
ENSOARG00020017830	PRMT5	1.15401	0.00467507			ENSOARG00020017169	BRCC3	-0.947338	0.010911
ENSOARG00020025424	ASPSCR1	0.779597	0.00467507			ENSOARG00020023961	PRMT9	-0.810541	0.0109463
ENSOARG00020026220	PPIF	1.65979	0.00468269			ENSOARG00020004810	PPP1CB	-0.723371	0.011032
ENSOARG00020004202	TONSL	1.47712	0.00468269			ENSOARG00020023612	WWC3	-2.19492	0.011099
ENSOARG00020009148	SP110	1.25963	0.00468269			ENSOARG00020018435	EFCAB9	-2.92905	0.0111093
ENSOARG00020017733	FTSJ3	1.10933	0.00471062			ENSOARG00020009910	CLIC4	-1.71615	0.0111093
ENSOARG00020025156	PSMB8	0.848373	0.00479127			ENSOARG00020017360	SSBP2	-1.29151	0.0111093
ENSOARG00020008381	TRMT1	1.06144	0.00481581			ENSOARG00020010030	PIK3CA	-0.95399	0.0111093
ENSOARG00020018838	TARBP2	0.712271	0.00485961			ENSOARG00020010776	CUL5	-0.843381	0.0111093
ENSOARG00020001665	MRI1	1.23841	0.00489022			ENSOARG00020019274	DAZAP2	-0.805137	0.0111093
ENSOARG00020021974	TSGA10IP	4.68264	0.00492533			ENSOARG00020007264	MTMR1	-0.677541	0.0111093
ENSOARG00020006078	CDC45	1.40969	0.00492533			ENSOARG00020010294	KDM2A	-0.790901	0.0111401
ENSOARG00020008465	RBM14	0.840741	0.00492533			ENSOARG00020006653	CCNC	-0.750069	0.0111981
ENSOARG00020021843	CCT5	0.788463	0.00492971			ENSOARG00020003168	TDRD3	-0.7956	0.0112032
ENSOARG00020022843	TRRAP	0.755126	0.00492971			ENSOARG00020023380	SH2D1A	-0.963396	0.0112526
ENSOARG00020002805	DMAP1	0.815225	0.00494708			ENSOARG00020006199	PPM1B	-0.592989	0.0113098
ENSOARG00020001142	KMT2D	0.741286	0.00494708			ENSOARG00020001855	BMT2	-1.09549	0.0114049
ENSOARG00020025416	PPRC1	1.08278	0.00502861			ENSOARG00020005596	PHF20	-0.613792	0.0114049
ENSOARG00020016637	POP7	0.904864	0.00502861			ENSOARG00020000362	MLF1	-1.80883	0.0114086
ENSOARG00020021465	THOP1	1.58969	0.00504026			ENSOARG00020014355	CRBN	-0.598153	0.0115397
ENSOARG00020013314	LYPLA2	0.668319	0.00508936			ENSOARG00020000415	SVBP	-1.26435	0.0115521
ENSOARG00020004130	CYHR1	0.752571	0.00512411			ENSOARG00020015414	FBXL20	-0.81946	0.0115521
ENSOARG00020004786	FOXS1	3.4405	0.00521306			ENSOARG00020024496	SFXN3	-0.855065	0.0118606
ENSOARG00020003157	KAT2A	2.14625	0.00521306			ENSOARG00020015385	MAGI3	-1.09848	0.0121102
ENSOARG00020026339	TBL3	1.64478	0.00521306			ENSOARG00020011632	CYTH1	-0.614611	0.0121237
ENSOARG00020005850	SLC2A8	1.16943	0.00521306			ENSOARG00020004509	GNAQ	-1.67072	0.012263
ENSOARG00020022696	AP3D1	0.7934	0.00521306			ENSOARG00020004152	COG6	-0.8241	0.012263
ENSOARG00020013605	NUP210	0.760907	0.00521306			ENSOARG00020009945	VPS26A	-0.693417	0.0122649
ENSOARG00020011404	RNF126	0.769923	0.00527575			ENSOARG00020018481	CCDC112	-1.25955	0.0122914
ENSOARG00020025199	MCRIP1	0.849106	0.00534851			ENSOARG00020017979	RPL17	-1.30693	0.0123036
ENSOARG00020000891	eIF2aK2	1.50679	0.00534972			ENSOARG00020015340	ABHD17B	-0.878113	0.012322
ENSOARG00020012222	RHOG	1.03254	0.00534972			ENSOARG00020002238	ZFC3H1	-0.638605	0.0123737
ENSOARG00020026310	ATP6V0C	1.00355	0.00538715			ENSOARG00020021080	CAMK4	-0.785714	0.0123767
ENSOARG00020008077	DENND6B	2.00673	0.00543501			ENSOARG00020019509	EXOC5	-0.583576	0.0123818
ENSOARG00020016284	SYVN1	1.08688	0.00543501			ENSOARG00020021882	DENND4C	-0.720336	0.012388
ENSOARG00020006800	PRKCSH	0.895159	0.00543501			ENSOARG00020002457	CDC42SE2	-0.784756	0.0124319
ENSOARG00020016006	CCNE1	1.21281	0.00543687			ENSOARG00020022587	ZBTB41	-1.06475	0.0125233
ENSOARG00020010177	PSME2	1.09277	0.00545031			ENSOARG00020005590	FYN	-0.692241	0.0125233
ENSOARG00020008859	UTP4	0.872562	0.00557944			ENSOARG00020021656	ATXN1	-0.725016	0.0125551
ENSOARG00020020308	RFXANK	0.640349	0.00565808			ENSOARG00020003807	MED12L	-0.667122	0.0125551
ENSOARG00020018234	GSPT1	0.761244	0.00567956			ENSOARG00020012710	SPRTN	-0.840355	0.0125628
ENSOARG00020001531	CAD	0.94921	0.00568795			ENSOARG00020006407	CD9	-1.58789	0.012606
ENSOARG00020009004	VASP	0.936788	0.00571252			ENSOARG00020026153	TOB1	-1.25542	0.012606
ENSOARG00020010003	IRF4	1.15643	0.00571695			ENSOARG00020015852	FAM210B	-0.970539	0.012606
ENSOARG00020000326	SNRNP200	0.736886	0.00571695			ENSOARG00020017164	RIC8B	-0.927651	0.012606
ENSOARG00020021879	DRAP1	1.28134	0.00573736			ENSOARG00020005387	C2CD5	-0.909799	0.012606
ENSOARG00020009796	PUF60	0.650471	0.0057663			ENSOARG00020001657	SP3	-0.738669	0.012606
ENSOARG00020003257	LPCAT4	0.777096	0.0058091			ENSOARG00020012863	TSNAX	-0.928605	0.0126249
ENSOARG00020023593	DDOST	0.715588	0.00585703			ENSOARG00020019118	DIAPH2	-0.821215	0.0126682
ENSOARG00020008697	SLC27A4	1.23612	0.00587048			ENSOARG00020010562	REPS2	-4.2874	0.0127164
ENSOARG00020024765	ZNHIT3	0.794703	0.00587048			ENSOARG00020012965	ARMC8	-0.73023	0.0127164
ENSOARG00020009838	PRPF6	0.786053	0.00587048			ENSOARG00020003001	NAA35	-0.676058	0.0127164
ENSOARG00020005841	SIT1	0.766253	0.00587048			ENSOARG00020015673	ARID4B	-0.653884	0.0127164
ENSOARG00020000772	RRP7A	1.05948	0.00587641			ENSOARG00020010246	VPS13D	-0.637918	0.0127164
ENSOARG00020000627	DNAJB11	0.915849	0.00591003			ENSOARG00020024975	SSR1	-0.605885	0.0127164
ENSOARG00020020453	SNRNP70	0.879411	0.00595153			ENSOARG00020009922	SLU7	-0.571919	0.0127678
ENSOARG00020008425	XBP1	0.729095	0.00603681			ENSOARG00020006637	KLHL28	-0.705341	0.0127755
ENSOARG00020016237	POLD1	1.30578	0.00612836			ENSOARG00020010461	IFT46	-1.09948	0.0128781
ENSOARG00020007407	JADE2	0.93697	0.00612836			ENSOARG00020021915	GALNT1	-0.537835	0.0129095
ENSOARG00020023890	AIMP2	1.05471	0.00617064			ENSOARG00020018437	GALNT10	-1.0437	0.0129501
ENSOARG00020026479	UBALD1	1.56496	0.00628367			ENSOARG00020005220	ZMYM5	-0.730344	0.0129501
ENSOARG00020013580	RASSF1	0.930068	0.00633699			ENSOARG00020008530	RASA2	-0.691052	0.0129501
ENSOARG00020023711	COASY	0.655204	0.00633699			ENSOARG00020018597	EIF1B	-0.620612	0.0129501
ENSOARG00020023950	CLN8	1.34725	0.00635102			ENSOARG00020001140	PTBP2	-0.790512	0.013014
ENSOARG00020024778	CA4	2.89799	0.00637934			ENSOARG00020003114	INTS6	-0.673749	0.013014
ENSOARG00020012154	FXR2	0.96176	0.00637934			ENSOARG00020003730	NEK3	-0.941465	0.0131583
ENSOARG00020025144	YWHAH	0.932007	0.00637934			ENSOARG00020003276	DHRS12	-1.61183	0.0131963
ENSOARG00020005842	RSPH3	1.39337	0.0063962			ENSOARG00020022255	SUSD1	-0.921346	0.0132081
ENSOARG00020020736	INTS5	1.34115	0.00640626			ENSOARG00020003714	CDKN1B	-1.28931	0.0132415
ENSOARG00020014132	IFRD2	1.52823	0.00641367			ENSOARG00020015413	CEMIP2	-1.01258	0.0132504
ENSOARG00020010204	HEMK1	0.792792	0.00655362			ENSOARG00020019852	PPIL4	-0.710003	0.0132959
ENSOARG00020018579	RBM10	0.68079	0.00655362			ENSOARG00020010738	VSIG10	-0.936131	0.0133609
ENSOARG00020015882	DTX1	2.80112	0.00657331			ENSOARG00020010458	SMAD2	-0.637629	0.0133609
ENSOARG00020012693	PPA1	0.859679	0.00657331			ENSOARG00020006182	NIBAN1	-0.60016	0.0133609
ENSOARG00020018735	SLC35A2	0.619701	0.00659			ENSOARG00020013850	BBOF1	-0.693315	0.0135036
ENSOARG00020015816	MAGIX	1.94849	0.00662285			ENSOARG00020008974	ZBTB38	-0.68103	0.0135036
ENSOARG00020000320	IRF1	1.06597	0.00664198			ENSOARG00020009195	KPNA1	-0.612917	0.0135036
ENSOARG00020010857	TIMM44	0.829778	0.00677003			ENSOARG00020015523	TOMM20	-0.588383	0.0135036
ENSOARG00020022552	NELFB	1.22425	0.00677186			ENSOARG00020001306	ZDHHC23	-2.68915	0.0135068
ENSOARG00020022129	TNIP2	0.880523	0.00678446			ENSOARG00020015103	ZNF292	-0.639233	0.0135577
ENSOARG00020000733	SERHL2	0.904705	0.00679648			ENSOARG00020018545	CTDSPL2	-0.974532	0.0135815
ENSOARG00020020574	TAZ	0.880375	0.00685613			ENSOARG00020011009	SEC63	-0.71542	0.013602
ENSOARG00020005224	WDR4	1.29306	0.00687269			ENSOARG00020021622	SERPINB8	-2.40644	0.0136203
ENSOARG00020005078	MED15	0.872041	0.00693672			ENSOARG00020005922	GARNL3	-4.4759	0.0136288
ENSOARG00020010295	TRIB1	2.30285	0.0069523			ENSOARG00020003133	ITPR2	-0.757664	0.0136368
ENSOARG00020021459	PGAM5	1.09947	0.0069523			ENSOARG00020000715	RSRC1	-0.716266	0.0136368
ENSOARG00020016666	HMCES	0.774201	0.0069523			ENSOARG00020010619	GAB1	-4.80045	0.0136608
ENSOARG00020009873	COLGALT1	1.14685	0.00696001			ENSOARG00020015660	PPP1CC	-0.931205	0.0136608
ENSOARG00020013021	CDK2AP2	0.635426	0.00696597			ENSOARG00020019571	ANKRD12	-0.618777	0.0136671
ENSOARG00020004070	C20orf27	0.721169	0.00697186			ENSOARG00020019334	CHIC1	-1.62516	0.0137482
ENSOARG00020003739	EDEM2	0.617314	0.00699197			ENSOARG00020009238	DUSP11	-0.60599	0.0139248
ENSOARG00020019777	SRF	2.01284	0.00702786			ENSOARG00020004064	CD1E	-6.3494	0.0140767
ENSOARG00020005788	MRPL51	1.24997	0.00702922			ENSOARG00020008513	ETS1	-0.729391	0.0140767
ENSOARG00020013528	TRIP13	1.08808	0.00702922			ENSOARG00020013767	DNAJB14	-0.874904	0.0142054
ENSOARG00020012000	TRIR	0.886853	0.00702922			ENSOARG00020009970	OSER1	-0.705655	0.0142054
ENSOARG00020010900	WSB2	0.812557	0.00702922			ENSOARG00020007167	ROCK1	-0.580545	0.0142217
ENSOARG00020001285	MARS1	0.695711	0.00702922			ENSOARG00020004009	GOLGB1	-0.672598	0.01434
ENSOARG00020013298	PMEPA1	1.03708	0.00707945			ENSOARG00020005749	TIA1	-0.655276	0.01434
ENSOARG00020013493	HMBS	0.798502	0.00708132			ENSOARG00020017694	WDR35	-1.67838	0.0143694
ENSOARG00020024057	STAT5A	0.758938	0.00710823			ENSOARG00020016159	TCP11L2	-1.30619	0.0145223
ENSOARG00020012495	RHOF	0.704905	0.00710823			ENSOARG00020020967	CERT1	-0.63443	0.014556
ENSOARG00020007972	TLDC2	1.04017	0.00711679			ENSOARG00020019203	RBPJ	-0.689716	0.0146893
ENSOARG00020018928	NOL3	2.96472	0.00714142			ENSOARG00020011142	FNDC3A	-0.629277	0.0147732
ENSOARG00020006383	DLGAP4	0.954032	0.00721709			ENSOARG00020021933	ZNF655	-0.901158	0.0147971
ENSOARG00020009208	ZNF511	0.836575	0.00723647			ENSOARG00020025854	PLCD1	-1.32426	0.0149036
ENSOARG00020004448	CPSF1	1.00859	0.0072462			ENSOARG00020005146	CLIP4	-0.69258	0.0149464
ENSOARG00020021756	LMNB2	1.40867	0.00728873			ENSOARG00020003556	SLC12A6	-0.848807	0.0149608
ENSOARG00020001551	C1orf43	0.830918	0.00735206			ENSOARG00020020960	UBR5	-0.640045	0.0149608
ENSOARG00020011511	RAD9A	1.23533	0.00740273			ENSOARG00020005690	DPP8	-0.863592	0.0149811
ENSOARG00020023059	ANAPC2	0.714578	0.00740273			ENSOARG00020013225	ZNF527	-1.08854	0.0151039
ENSOARG00020025392	PYCR1	2.86515	0.00747279			ENSOARG00020000689	PRKD3	-0.91878	0.0151659
ENSOARG00020026242	TSR3	0.988214	0.00747279			ENSOARG00020011132	INPP4B	-0.689878	0.0152053
ENSOARG00020010518	UNC13D	0.958491	0.00747279			ENSOARG00020021645	SLC39A6	-0.904494	0.015213
ENSOARG00020005950	MRPL40	0.930407	0.00747279			ENSOARG00020023823	CMC1	-0.983387	0.0152646
ENSOARG00020009931	CALR	0.851519	0.00747279			ENSOARG00020026368	SLC5A10	-1.22785	0.0156445
ENSOARG00020020233	TAF6	0.672638	0.00747279			ENSOARG00020017229	DNAJC10	-0.724464	0.0156803
ENSOARG00020002406	SURF2	1.10149	0.00752966			ENSOARG00020025587	CYP2U1	-1.98084	0.0157424
ENSOARG00020001787	DNAJB5	1.45352	0.00755747			ENSOARG00020005063	CLCC1	-1.37741	0.0157424
ENSOARG00020021781	ABCC10	0.860879	0.00755915			ENSOARG00020019275	PTPN11	-0.650644	0.0157424
ENSOARG00020004947	CRYL1	1.37143	0.00758395			ENSOARG00020016698	UBR2	-0.61555	0.0158564
ENSOARG00020015362	OTULIN	0.820277	0.00758395			ENSOARG00020023926	XYLT1	-1.32878	0.0158878
ENSOARG00020012049	DYNC1H1	0.785278	0.00760652			ENSOARG00020022035	SATB1	-1.12202	0.0158878
ENSOARG00020017584	TMEM101	1.08317	0.00766699			ENSOARG00020007863	RAPH1	-1.11788	0.0158929
ENSOARG00020024964	DHX30	0.699481	0.00768195			ENSOARG00020021301	APOOL	-0.682781	0.0158929
ENSOARG00020002707	DOLK	1.81365	0.00768412			ENSOARG00020010557	RAD21	-0.603112	0.0158929
ENSOARG00020006278	ADRM1	0.701855	0.00772274			ENSOARG00020007017	SLC25A30	-0.75403	0.0160292
ENSOARG00020020189	CNPY4	1.18385	0.0077751			ENSOARG00020006486	KAT6B	-0.725169	0.016042
ENSOARG00020024193	ALKBH4	1.01735	0.0077751			ENSOARG00020013541	UHRF1BP1L	-0.785856	0.0161216
ENSOARG00020010313	TBCD	0.691788	0.0077751			ENSOARG00020001695	VPS8	-0.670495	0.0163002
ENSOARG00020003711	TRIM5	1.70449	0.0078108			ENSOARG00020022844	VPS37A	-0.605456	0.016315
ENSOARG00020003712	TRIB3	1.05358	0.0078108			ENSOARG00020011864	SLC23A2	-0.967315	0.0163656
ENSOARG00020009143	PDF	1.00904	0.0078108			ENSOARG00020015853	KCTD7	-5.7176	0.0163791
ENSOARG00020013125	ZFYVE19	0.986842	0.0078108			ENSOARG00020021181	FBXO9	-0.472366	0.0163791
ENSOARG00020026080	SNAP29	0.947201	0.0078108			ENSOARG00020010213	GNG12	-6.26004	0.016444
ENSOARG00020001389	PREB	0.7954	0.0078108			ENSOARG00020018757	NDFIP2	-1.29972	0.016444
ENSOARG00020000973	ILF2	0.761365	0.0078108			ENSOARG00020000787	NCEH1	-1.14993	0.016444
ENSOARG00020015219	STK11	0.778119	0.00793374			ENSOARG00020012867	CRYBG1	-0.729378	0.016444
ENSOARG00020002750	SLC6A9	1.08173	0.00797356			ENSOARG00020002569	DHX36	-0.634584	0.016444
ENSOARG00020017959	ITPR3	1.02317	0.00800166			ENSOARG00020014264	PNN	-0.570116	0.016444
ENSOARG00020011813	BANP	0.959016	0.0080929			ENSOARG00020007030	KIDINS220	-0.513633	0.016444
ENSOARG00020017335	EXOSC6	1.03421	0.00827753			ENSOARG00020004123	APP	-0.911473	0.0165435
ENSOARG00020016107	MON1A	0.749023	0.00827753			ENSOARG00020025579	STAT4	-0.729845	0.0165435
ENSOARG00020016930	PSMF1	1.08494	0.0082815			ENSOARG00020000191	RECQL	-0.704213	0.0165435
ENSOARG00020019991	MCM3	1.02377	0.0082815			ENSOARG00020009661	GALNT7	-0.743431	0.0166773
ENSOARG00020020205	THOC3	0.885138	0.0082815			ENSOARG00020010016	TIGAR	-1.04341	0.016744
ENSOARG00020019374	EHMT1	0.617313	0.00830958			ENSOARG00020015745	FXYD1	-1.80949	0.0167781
ENSOARG00020009662	RGS19	0.669338	0.00831337			ENSOARG00020002148	ING3	-0.736311	0.0167781
ENSOARG00020002700	DPH2	1.26103	0.00833744			ENSOARG00020021894	ENOX2	-0.679041	0.0168386
ENSOARG00020015878	UBTF	0.789418	0.00841542			ENSOARG00020004637	ATRN	-0.905669	0.0169961
ENSOARG00020012152	SLC39A7	0.720398	0.00841542			ENSOARG00020000871	KLRF1	-4.73983	0.0170141
ENSOARG00020011992	FOXM1	2.37068	0.00842709			ENSOARG00020017197	MAGT1	-0.607868	0.017082
ENSOARG00020010419	TOLLIP	0.851979	0.00842971			ENSOARG00020022463	SPAG1	-0.871953	0.0170832
ENSOARG00020005964	RRP1	0.694545	0.00842971			ENSOARG00020025666	HTATIP2	-0.746272	0.0170832
ENSOARG00020012824	NAPA	0.812524	0.00844954			ENSOARG00020006056	ZNF131	-0.889063	0.0171344
ENSOARG00020004403	UBE2S	1.37635	0.00850377			ENSOARG00020000266	UBE2H	-0.774869	0.0172587
ENSOARG00020022070	SNUPN	0.973747	0.00850377			ENSOARG00020007088	NDRG3	-0.69839	0.0172704
ENSOARG00020019767	GATAD2A	0.644416	0.00850377			ENSOARG00020012571	PPP2R5E	-0.618607	0.0172704
ENSOARG00020016053	CDK9	0.68973	0.00859069			ENSOARG00020010000	NF1	-0.78111	0.0174714
ENSOARG00020010847	KLHDC4	0.891334	0.00874033			ENSOARG00020001455	SENP2	-0.573536	0.0176382
ENSOARG00020008041	EFNA1	2.60036	0.00875355			ENSOARG00020001867	STMP1	-0.668048	0.0178054
ENSOARG00020008810	CHTF8	0.885855	0.0087706			ENSOARG00020021776	CHM	-0.870281	0.0178511
ENSOARG00020007383	TAF1C	1.50329	0.00878428			ENSOARG00020022413	RNF19A	-0.768568	0.0179563
ENSOARG00020011051	DHX38	0.764505	0.00887192			ENSOARG00020016253	ITGAE	-0.970432	0.0180376
ENSOARG00020010043	MED24	1.13262	0.00888656			ENSOARG00020020641	BTD	-0.671024	0.0180868
ENSOARG00020014822	SRRT	0.595264	0.00888656			ENSOARG00020018823	SPRY2	-1.74079	0.0181188
ENSOARG00020025421	CDKN2AIP	1.19511	0.00893053			ENSOARG00020025799	YTHDF3	-0.598377	0.0182477
ENSOARG00020006605	RPP25L	0.992621	0.0089574			ENSOARG00020004093	TRAF1	-0.745389	0.0182567
ENSOARG00020014260	EIF3B	0.757517	0.00920939			ENSOARG00020004568	FBXO11	-0.540113	0.0182567
ENSOARG00020000069	THAP4	0.988208	0.00921964			ENSOARG00020007983	HEBP2	-5.78404	0.0185637
ENSOARG00020022768	ALDH16A1	0.702477	0.00925269			ENSOARG00020013942	RIT1	-1.21234	0.0185637
ENSOARG00020021282	CLUH	1.31565	0.00936741			ENSOARG00020019325	PTPN13	-1.10737	0.0185755
ENSOARG00020007405	TRIM38	0.808457	0.00936741			ENSOARG00020023758	ABLIM1	-0.657103	0.018638
ENSOARG00020014789	NHP2	0.887099	0.00947725			ENSOARG00020008783	STK17B	-0.643684	0.018638
ENSOARG00020019185	GMIP	0.830187	0.00950468			ENSOARG00020020955	CD109	-3.76412	0.0187541
ENSOARG00020013513	ELAC2	0.956882	0.00951886			ENSOARG00020004737	TRPC4	-4.18166	0.0187933
ENSOARG00020011305	TRPV2	0.661147	0.00951886			ENSOARG00020000976	CCNL1	-0.714437	0.0188941
ENSOARG00020020433	TBX21	1.14564	0.00963781			ENSOARG00020016218	GGPS1	-0.713788	0.0188941
ENSOARG00020002160	PTPA	0.820756	0.00982496			ENSOARG00020009781	RB1	-1.24764	0.0189278
ENSOARG00020013427	CTU2	0.693671	0.00986434			ENSOARG00020018516	ACSL3	-0.96297	0.0189278
ENSOARG00020018372	BATF	1.19465	0.00997184			ENSOARG00020019406	NFIC	-0.68926	0.0189628
ENSOARG00020011346	UBE2J2	0.663059	0.00997324			ENSOARG00020012962	CBLL1	-0.637519	0.0189664
ENSOARG00020010837	TRIM47	2.61522	0.01008			ENSOARG00020011578	IMMP1L	-0.598031	0.0189664
ENSOARG00020009920	MAEA	0.806911	0.0101069			ENSOARG00020007287	ARHGAP25	-0.523495	0.0189664
ENSOARG00020025324	ARHGAP27	1.26258	0.0102037			ENSOARG00020008371	RUFY2	-1.05571	0.0191464
ENSOARG00020015836	FBL	0.786404	0.0102037			ENSOARG00020017983	ABHD18	-0.888982	0.0192185
ENSOARG00020025311	PCYT2	1.09475	0.0102928			ENSOARG00020015448	RBM48	-0.718802	0.0192789
ENSOARG00020002694	IL23A	1.48836	0.0103355			ENSOARG00020004405	SLC25A24	-1.10251	0.0193868
ENSOARG00020020029	S1PR4	0.727464	0.0103999			ENSOARG00020005397	IRAK4	-0.707705	0.0194725
ENSOARG00020021252	IMP4	0.550952	0.0105685			ENSOARG00020001034	EXOC4	-0.585026	0.0195086
ENSOARG00020015483	MIDN	1.64753	0.0106706			ENSOARG00020006479	PHF20L1	-0.491829	0.0195086
ENSOARG00020013909	MYBBP1A	1.11556	0.0106706			ENSOARG00020018272	VTI1A	-0.605676	0.0195425
ENSOARG00020022884	ACOT7	1.00358	0.0106946			ENSOARG00020017720	RYBP	-0.741416	0.019612
ENSOARG00020015849	TIMM23	0.678028	0.0107479			ENSOARG00020017960	USP33	-1.17857	0.0196621
ENSOARG00020007419	YIPF2	0.957922	0.0108867			ENSOARG00020018368	INTS6L	-1.14675	0.0196621
ENSOARG00020004744	NXT1	0.942445	0.0108867			ENSOARG00020014665	LCP2	-0.601868	0.0197641
ENSOARG00020004110	EDC4	0.848677	0.0108867			ENSOARG00020022343	ADAM9	-1.57554	0.0198709
ENSOARG00020026200	PDCD2	0.645165	0.0108867			ENSOARG00020008561	SYCP3	-1.68833	0.0198925
ENSOARG00020020175	ABCB10	0.674162	0.0109858			ENSOARG00020000965	NR4A3	-1.64081	0.019922
ENSOARG00020004817	UBAC1	1.15901	0.011032			ENSOARG00020018347	WDR11	-0.603009	0.019922
ENSOARG00020026476	HMOX2	0.908904	0.011032			ENSOARG00020025079	OGT	-0.68439	0.0200346
ENSOARG00020016232	CXorf38	1.17414	0.0111093			ENSOARG00020022410	AGPS	-0.677841	0.0200346
ENSOARG00020013585	NDUFV1	0.871623	0.0111093			ENSOARG00020010682	SLC38A6	-1.09088	0.0200665
ENSOARG00020011477	WRAP53	0.585281	0.0111093			ENSOARG00020014138	LIN52	-0.623087	0.020199
ENSOARG00020021366	CCDC71	0.762969	0.0111981			ENSOARG00020009257	RICTOR	-0.814301	0.0202777
ENSOARG00020013169	TMEM115	0.62271	0.0112416			ENSOARG00020005928	AQR	-0.65548	0.020449
ENSOARG00020007118	HSP10	0.982422	0.0112597			ENSOARG00020003725	PANK2	-0.752392	0.020639
ENSOARG00020016591	DAPK3	1.14842	0.0114049			ENSOARG00020009385	ABRACL	-0.806495	0.0206635
ENSOARG00020004065	THAP11	0.938633	0.0114369			ENSOARG00020021192	TTC13	-0.708901	0.0207203
ENSOARG00020018929	ZNRD2	0.966405	0.0115521			ENSOARG00020010979	ZNF432	-1.08511	0.0208531
ENSOARG00020025911	SPNS1	0.73768	0.0115521			ENSOARG00020000847	LRRK2	-0.86506	0.0209708
ENSOARG00020012864	AIP	0.713635	0.0116373			ENSOARG00020007103	DSTYK	-0.953672	0.0210332
[truncated: 607 more rows]

## Sheet: CD8+ D15
CD8+
[truncated: 349 more rows]

[truncated: 3 more sheets: CD14+ D3, CD14+ D7, CD14+ D15]
